# Supplementary material for: Comammox Nitrospira among dominant ammonia oxidizers within aquarium biofilter microbial communities
Source: Appl Environ Microbiol. 2024 Jun 20;90(7):e00104-24. doi: 10.1128/aem.00104-24 (PMC11267875; doi:10.1128/aem.00104-24)
Supplement: Data file S2 — ASV table (amoA gene). [file aem.00104-24-s0002.txt]

ASV_ID	Aq-C1	Aq-C2	FW-01	FW-02	FW-03	FW-04	FW-05	FW-06	FW-07	FW-08	FW-09	FW-10	FW-11	FW-12	FW-13	FW-14	FW-15	FW-16	FW-17	FW-18	FW-19	FW-20	FW-21	FW-22	FW-23	FW-24	FW-25	FW-26	FW-27	FW-28	FW-29	FW-30	FW-31	FW-32	FW-33	FW-34	FW-35	FW-36	FW-37	FW-38	PCR.Neg.ControlNeufeld	PCR.Pos.ControlNeufeld	taxonomy	number per asv	sequence
9740461f664a8311979afa6081b703c2 + 8169b00b309856001ab5fd363dafe3cd	0	0	0	538	0	57	392	406	1449	788	220	212	1389	0	0	0	0	563	529	2151	384	1798	32	12	28	24	0	0	0	32	12	186	0	0	0	10	33	0	0	0	0	0	asv001 + asv002	11245	TCGTCAGCCGTTCGGTGCCACGATCACCATTCTGGCTCTCGGTTTTGGGAAGTGGATTGCCGTGTATACCTCTTGGTGGTGGTGGTCCAATTATCCCCCGAACTTCGTCATGCCTGCGACGCTCCTTCCGAGCGCACTGGTCTTGGACATCACGCTCTTGCTGACCAGAAACTGGACCTTGACGGCGGTGGTCGGAGCTTGGATGTACGCGATTCTGTTTTACCCGAGCAACTGGCCGATCTTCGGCTATAGCCACACTCCGCTCGTGGTTGACGGATCGCTGCTCTCATGGGCCGACTACATGGGCTTCATGTATGTCCGCACCGGGACGCCTGAGTACATCCGAATGATCGAGGTCGGTTCGCTGCGCACGTTCGGTGG
655ccc8fb530892a149879fcb9c5b418 + 083b3e95ab5fa9f6b80483ab31e17d52	0	0	0	0	0	0	59	0	0	0	0	0	0	0	1486	0	0	0	0	30	46	0	0	30	271	49	79	785	1666	999	0	17	0	0	0	0	0	2	977	0	0	0	asv003 + asv005	6496	TCGGCAGCCGTTCGGAGCCACACTCTGTATCTTGGCTCTAGGATTTGGGAAATGGGTCGCCGTCTACACATCCTGGTGGTGGTGGTCCAATTATCCTCCGAATTTCGTCATGCCGGCCACATTGATTCCGAGTGCGTTGGTGTTGGACATCGTCCTCCTGCTGACCAGGAATTGGACCCTGACAGCGGTGATTGGAGCCTGGATGTACGCAGCACTGTTCTATCCGTCCAATTGGCCGATCTTCGCCTATAGTCACACGCCGCTCGTGGTTGATGGGGCGTTGCTGTCATGGGCTGACTACATGGGCTTTATGTACGTCCGAACCGGAACCCCTGAATACATCCGGATGATCGAAGTCGGATCATTGCGGACATTCGGCGG
5a505e3d632ed06b3fc96f4db4524f31 + 9c4f701f0ace2373c2e59687be4eb7c9	0	0	0	172	0	0	633	0	294	1473	0	0	0	0	0	0	269	701	69	1575	373	245	124	0	4	0	0	0	0	41	29	254	0	0	0	0	0	0	0	0	0	0	asv004 + asv006	6256	TCGTCAGCCGTTCGGTGCCACGATCACCATTCTGGCTCTCGGTTTTGGGAAGTGGATTGCCGTGTATACCTCTTGGTGGTGGTGGTCCAATTATCCCCCGAACTTCGTCATGCCTGCGACGCTCCTTCCGAGCGCACTGGTCTTGGACATCACGCTCTTGCTGACCAGAAACTGGACCTTGACGGCGGTGGTCGGAGCTTGGATGTACGCGATTCTGTTTTACCCGAGCAACTGGCCGATCTTCGGCTATAGCCACACTCCGCTCGTGGTTGACGGATCGCTGCTCTCATGGGCCGACTACATGGGATTCATGTATGTCCGCACCGGGACGCCTGAGTACATCCGAATGATCGAGGTCGGTTCGCTGCGCACGTTCGGTGG
72d22a22b7253750291e9451bba00fa5 + 969685d77235ef6b63e23714386f9087	822	1250	0	0	0	0	0	0	0	0	0	0	0	0	0	3266	46	0	0	0	0	0	0	0	0	0	0	0	0	0	0	0	0	0	0	0	0	8	0	0	0	0	asv007 + asv010	5392	TCGTCAGCCATTTGGCGCCACCATCACCATCCTGGCGCTCCTGGCCGGGAAGTGGGTCACCATCTGGGCAGCCTGGTGGTGGTGGTCCAATTATCCGTATAACTTCGTGATGCCCTCCACGCTGCTTCCCAGCGCGATTGTGCTGGACATCATCCTGTTGTTGACGAGGAACTGGACCTTGACCGCGGTGATCGGGGCGTGGCTCTTCGCCATCCTGTTCTACCCGACCAATTGGGCCATCTTCGCCTACAGCCATACGCCGGTCGTCATTGACGGCACGCTGCTGTCGTGGGCTGACTACATGGGCTTTGCCTATGTCCGTACCGGGACGCCCGAGTACATCCGGATGATCGAGGTCGGGTCGCTCCGCACATTCGGCGG
2e81375969e4513f7cc567b32a7e7cc6 + b695cbcbb59c362a3fc9c41caed7a500	0	0	0	0	0	0	950	2661	0	0	45	0	0	0	0	0	307	0	0	0	0	0	0	0	0	0	0	0	0	0	0	0	0	0	0	0	314	0	0	0	0	0	asv015 + asv017	4277	TCGGCAACCATTTGGGGCGACGATTACGATCTTGGCCTTGCTGGCCGGGAAGTGGGTCACCATCTGGGCCGCCTGGTGGTGGTGGTCCAATTATCCGTATAACTTCGTGATGCCCTCCACGCTGCTTCCCAGCGCGATTGTGTTGGACATCATCCTGTTGTTGACGAGGAACTGGACCTTGACGGCGGTGATCGGGGCCTGGCTGTTCGCCATCCTGTTCTACCCGACCAATTGGGCCATCTTCGCCTACAGCCATACGCCGGTCGTCATTGACGGCACGTTGCTCTCGTGGGCGGACTACATGGGCTTCGCCTATGTTCGCACCGGGACGCCGGAATACATCCGCATGATCGAGGTCGGATCGCTCCGCACATTCGGCGG
1b1397e2caff78fe356b860a5e6c1c75 + afa48da3ff4746e9f4663a16d33c2d2b	0	0	0	0	0	0	0	0	0	0	0	0	0	0	0	0	0	0	0	0	0	0	0	0	0	0	0	0	0	0	0	0	0	0	0	0	0	0	0	0	0	4221	asv016 + asv018	4221	TCGGCAGCCGTTCGGCGCGACGATTACGATTCTGGCGCTGGGCTTTGGGAAGTGGATTGCCGTCTATACCTCGTGGTGGTGGTGGTCGAATTATCCACCGAACTTCGTCATGCCGGCGACGCTGCTTCCGAGCGCGTTGGTCTTGGACATCACGCTGTTGCTGACGAGGAACTGGACCTTGACGGCGGTGATCGGCGCCTGGATGTACGCCATTCTGTTCTATCCGAGCAACTGGCCGATCTTTGGCTATAGCCACACGCCGCTGGTGGTCGATGGCTCGTTGCTCTCGTGGGCCGACTACATGGGCTTCATGTATGTCCGGACCGGGACGCCTGAGTACATCCGCATGATCGAGGTGGGGTCGCTGCGTACCTTCGGTGG
71e14af61772d20668896905c78913f6 + f783469d3cde0a7f9044d14f44201f99	0	0	0	0	0	0	0	0	0	0	0	0	0	3903	0	0	0	0	0	0	0	0	0	0	0	0	0	0	0	0	0	0	0	0	0	0	0	0	0	0	0	0	asv019 + asv020	3903	TCGCCAACCGTTCGGGGCCACGATCGTTATCCTGGCGTTGCTGGCCGGGAAATGGGTGACGATCATCGCCGCCTGGTGGTGGTGGTCCAACTATCCGTACAATTTCGTGATGCCCGCCACGCTGCTTCCCAGCGCCGTGGTGCTCGACATCGTGCTCTTGTTGACGAGAAACTGGACATTGACGGCCGTCATCGGAGCGTGGATGTTCGCGGCGCTGTTCTATCCGACCAATTGGGCCATCTTCGCGTACAGTCACACGCCGGTGGTGGTGGATGGCACGCTGCTCTCCTGGGCGGACTACATGGGCTTCCTCTACGTGCGCACGGGGACGCCCGAGTACATTCGGATGATCGAGGTGGGCTCGCTGCGCACCTTCGGCGG
d0acebcbd84d21e3668035ee6f47931f + 1b5a4d4cc2a5130639f20d6e06b3ada3	0	0	40	0	0	0	339	49	0	9	0	0	63	0	0	60	25	6	249	28	63	0	0	0	0	0	0	0	0	0	222	11	86	1172	0	0	0	849	0	0	0	0	asv021 + asv024	3271	TCGGCAACCATTTGGGGCGACCATCTGCATTCTGGCACTCCTGGCCGGGAAGTGGGTCACCATCTGGGCCGCCTGGTGGTGGTGGTCCAATTATCCGTATAACTTCGTGATGCCTTCCACGCTGCTTCCGAGCGCGATTGTGTTGGACATCATCCTGTTGTTGACGAGGAACTGGACCTTGACGGCGGTGATCGGGGCGTGGCTGTTCGCCATCCTGTTCTACCCGACCAATTGGGCCATCTTCGCCTACAGCCATACGCCGGTCGTCATTGACGGCACGTTGCTCTCGTGGGCGGACTACATGGGCTTCGCCTATGTTCGCACCGGGACGCCCGAATACATCCGCATGATCGAGGTCGGATCGCTCCGCACATTCGGCGG
3f4179305f8159689673275b76071971 + f3facac04008bdae92db9389cd96f582	0	0	0	0	0	0	28	0	0	0	0	0	0	0	1002	0	40	0	0	0	0	0	29	0	0	0	0	0	0	0	54	0	0	0	0	0	0	0	1822	0	0	0	asv022 + asv026	2975	TCGGCAACCGTTTGGCGCCACCATTTGCATCCTGGCGCTGTTGGCGGGCAAGTGGGTCACGATCTGGGCCGCCTGGTGGTGGTGGTCGAACTATCCCTATAATTTCGTGATGCCGTCCACACTCCTGCCGAGCGCGATCGTGCTGGATGTCATCTTGCTCTTGACCAGAAACTGGACCATTACGGCCGTGATCGGCGCGTGGTTGTTTGCCGCGCTGTTTTATCCGACCAATTGGGCGATCTTCGCCTATAGCCATACGCCGGTTGTGGTCGACGGCACACTCCTGTCGTGGGCGGACTACATGGGCTTCGCCTATGTCCGCACCGGGACGCCGGAGTACATCCGGATGATCGAGGTCGGGTCGCTCCGCACGTTCGGCGG
fa061474eb4592f0a8c8bed8295832ee + d6938aaa0ddf85777b43c91b8dab01de	0	0	0	349	0	103	0	0	50	137	95	24	0	0	6	0	0	276	213	173	152	107	259	0	0	0	0	0	0	12	37	957	0	0	0	0	0	0	10	4	0	0	asv023 + asv025	2964	CCGGCAGCCATTCGGAGCAACTATCTGCATTCTGGCGCTTCTTGCCGGAAAGTGGGTAACCATTTGGGCGGCTTGGTGGTGGTGGTCCAACTACCCCGTCAACTTTGTCATGCCGTCTACGTTGCTTCCGAGCGCAATCGTGTTGGATTGCGTGCTGTTGTTGACTAGAAACTGGACACTCACGGCCGTTATCGGAGCCTGGATGTTCGCAATTCTATTTTATCCGACCAACTGGGCCCTCTTTGCCTATAGCCATACACCGATTGTCGTGGATGGCACGCTGCTCTCATGGGCAGACTACATGGGCTTCGCGTTTGTTCGTACCGGAACCCCGGAATACATCCGAATGATTGAGGTTGGATCGCTGCGTACCTTCGGTGG
f53d50acdede155c4138c216033e0f06 + 0ab0b5a1a480ae3a6ce15e424432e36d	0	0	0	0	0	0	0	0	0	0	0	0	0	0	0	0	0	0	0	0	0	0	0	0	0	0	0	0	0	0	0	0	0	0	0	0	0	0	0	2375	0	0	asv027 + asv030	2375	TCGCCAGCCGTTTGGAGCCACGATCACGATCCTCGCGCTCCTCGCGGGGAAGTGGGTCACGATCGTCGCCGCGTGGTGGTGGTGGTCGAACTACCCCTACAACTTCGTCATGCCGTCCACGCTGTTGCCGAGCGCCATCGTTTTGGACATCGTGCTGTTGTTGACCAGAAACTGGACGTTGACGGCGGTGATCGGGGCCTGGATGTTTGCGGCTTTGTTCTATCCGACCAACTGGGCCATCTTTGCCTATAGCCATACGCCGCTCGTCGTCGATGGCACCTTGCTCTCCTGGGCAGACTACATGGGCTTCGCGTATGTCCGGACCGGGACTCCGGAGTATATTCGGATGATCGAGGTAGGCTCGCTGCGGACCTTCGGTGG
a6d59bd062d82c6b63171c393a125ed9 + 19611fbd7cca27344aac42efdbf1d5ce	0	0	2344	0	0	0	0	0	0	0	0	0	0	0	0	0	0	0	0	0	0	0	0	0	0	0	0	0	0	0	0	0	0	0	0	0	0	0	0	0	8	0	asv028 + asv031	2352	TCGCCAACCATTCGGTGCAACCATTTGTATCCTGGCCTTGCTCGCCGGAAAGTGGGTGACCATTTGGGCCGCTTGGTGGTGGTGGTCGAACTATCCATACAACTTCGTCATGCCATCCACATTGCTTCCGAGCGCCATGGTTCTGGACATCATTCTCTTGCTGACCAGAAACTGGACGCTTACAGCGGTGATCGGCGCGTGGCTCTTTGCAGCGCTCTTTTATCCGACCAACTGGGCCATTTTCGCCTATAGCCACACTCCACTCGTCGTGGATGGCACTCTGCTCTCCTGGGCAGACTATATGGGCTTTTTATATGTCCGCACCGGAACCCCTGAGTACATCCGGATGATCGAGGTCGGTTCGCTGCGCACCTTCGGTGG
f3be13e6f52f0ff99cad65abbe317468 + fa43a70b67cdb0e9bd54f87db97369a4	0	0	0	0	0	0	0	0	0	0	0	0	0	0	0	0	0	0	0	0	0	0	0	8	0	0	0	0	0	0	0	0	0	0	0	0	0	0	0	2280	0	0	asv029 + asv032	2288	TCGCCAGCCGTTTGGAGCCACGATCACGATCCTCGCGCTCCTCGCGGGGAAGTGGGTCACGATCGTCGCCGCGTGGTGGTGGTGGTCGAACTACCCCTACAACTTCGTCATGCCGTCCACGCTGTTGCCGAGCGCCATCGTTTTGGACATCGTGCTGTTGTTGACCAGAAACTGGACGTTGACGGCGGTGATCGGGGCCTGGATGTTTGCGGCTTTGTTCTATCCGACCAACTGGGCCATCTTTGCCTATAGCCATACGCCGCTCGTCGTCGATGGCACCTTGCTCTCCTGGGCAGACTACATGGGCTTCGCGTATGTTCGGACCGGGACCCCGGAGTATATTCGGATGATCGAGGTAGGCTCGCTGCGGACCTTCGGTGG
fd4457a6eba6518fe8779df9f8527db3 + 0e9be8aa943c3d733a67276b5c05ec4f	0	0	0	0	0	0	0	0	0	0	0	0	0	0	0	0	0	0	0	0	0	0	0	0	0	0	168	387	1052	393	0	0	0	0	0	0	0	0	0	0	0	0	asv033 + asv036	2000	CAGACAGCCTTTCGGGGCTACCATTTGCATCCTGGCCCTCCTTGCCGGGAAATGGGTGACCATCTATGCCGCCTGGTGGTGGTGGTCTAACTATCCGGTTAACTTCGTGATGCCTTCCACGCTGCTTCCCAGCGCGATTGTGCTGGACATCGTCCTGTTGTTGACGGGGAACTGGACCTTGACCGCGGTGATCGGGGCATGGCTCTTCGCCATCCTGTTCTACCCGACCAATTGGGCCATCTTCGCCTACAGCCATACGCCGGTCGTCGTTGACGGCACGCTGCTGTCATGGGCCGACTACATGGGCTTCGCCTATGTCCGCACTGGGACGCCCGAGTATATTCGGATGATTGAGGTCGGGTCGCTCCGCACATTCGGCGG
4e98a7a56bd4178f3812d60be05c71af + 4e96a1730760f7430c800d6af7ff3e26	0	0	0	0	0	0	0	0	0	0	0	0	0	0	0	0	0	0	0	0	0	0	1709	0	0	0	0	0	0	0	120	0	0	0	0	0	0	0	0	0	0	0	asv034 + asv041	1829	TCGGCAACCGTTTGGCGCCACCATTTGCATCCTGGCGCTGTTGGCGGGCAAATGGGTCACGATCTGGGCCGCCTGGTGGTGGTGGTCGAACTATCCCTATAACTTCGTGATGCCGTCCACCCTCCTGCCGAGCGCGATCGTGCTGGATGTCATCTTGCTCTTGACCAGAAACTGGACCATTACGGCCGTGATCGGCGCGTGGTTGTTTGCCGCGCTGTTTTATCCGACCAATTGGGCGATCTTCGCCTATAGCCATACGCCGGTTGTGATCGACGGCACCCTTCTGTCGTGGGCGGACTACATGGGCTTCGCCTATGTCCGCACCGGGACGCCGGAGTACATCCGGATGATCGAGGTCGGGTCGCTCCGCACGTTCGGCGG
f91f5fdd81bc28514f74565eb3b11d3f + b03d93a3c2c3081b7634dd88fc774c6f	0	0	0	0	0	0	0	0	0	0	0	0	0	0	0	4	0	0	0	0	0	0	0	1718	25	55	0	0	0	0	0	19	0	0	0	0	0	0	0	0	0	0	asv035 + asv039	1821	TCGGCAACCGTTTGGCGCCACGATCACCATCCTGGCGCTCCTCGCCGGGAAATGGGTCACCATCGTGGCCGCCTGGTGGTGGTGGTCGAACTATCCGTATAACTTCGTCATGCCGTCCACGTTGCTGCCGAGCGCCCTGGTGCTCGACATTGTGCTCCTGCTGACCCGGAACTGGACGTTGACCGCGGTGATCGGGGCCTGGATGTTTGCGGCCTTGTTCTATCCGACCAACTGGGCCATCTTTGCCTACAGCCATACGCCGCTCGTCGTCGATGGCACCTTGCTCTCCTGGGCGGACTACATGGGCTTCGCGTATGTCCGGACCGGGACGCCGGAGTACATCCGGATGATCGAAGTAGGCTCGTTGCGGACCTTCGGCGG
41805741c76204db532cae723a1aced1 + a49905572f7093bd514501d31f0252f2	0	0	0	0	0	0	0	0	0	0	0	0	0	0	0	0	0	0	0	0	0	0	0	0	0	0	260	463	483	410	0	0	0	0	0	0	0	0	0	0	0	0	asv037 + asv052	1616	CAGACAGCCTTTCGGAGCTACCATTTGCATCCTGGCCCTCCTTGCCGGGAAATGGGTGACCATCTATGCCGCCTGGTGGTGGTGGTCTAACTATCCGGTTAACTTCGTGATGCCTTCCACGCTGCTTCCCAGCGCGATTGTGCTGGACATCGTCCTGTTGTTGACGGGGAACTGGACCTTGACCGCGGTGATCGGGGCATGGCTCTTCGCCATCCTGTTCTACCCGACCAATTGGGCCATCTTCGCCTACAGCCATACGCCGGTCGTCGTTGACGGCACGCTGCTGTCATGGGCCGACTACATGGGCTTCGCCTATGTCCGCACTGGGACGCCCGAGTATATTCGGATGATTGAGGTCGGGTCGCTCCGCACATTCGGCGG
68ef62642c98da02bf0057c9ea7fb6bd + ebff03990ffeba06a2d35e5a7e55e863	0	0	0	0	0	0	0	0	0	0	0	0	0	0	0	0	0	0	0	0	0	0	0	0	0	0	0	0	0	0	0	0	0	3	0	0	0	1605	0	0	0	0	asv040 + asv047	1608	CCGCCAACCATTTGGAGCCACGATCACGATCTTGGCACTCCTTGCTGGCAAGTGGGTCACGATTGTTGCCGCCTGGTGGTGGTGGTCCAACTATCCGTATAACTTCGTCATGCCAGCCACATTGCTCCCGAGCGCACTCGTTCTCGACATCATCCTGCTGTTAACCAGAAACTGGACGCTGACGGCAGTGATCGGAGCATGGTTGTTTGCAGCGCTGTTTTATCCGACGAACTGGGCCATCTTTGCGTATAGCCATACGCCTCTTGTGGTCGATGGTACCCTGCTTTCATGGGCAGACTACATGGGCTTCTTGTATGTTCGCACTGGGACGCCTGAGTACATTCGGATGATCGAAGTGGGATCGCTACGTACCTTCGGCGG
b9223a52a6b73f37873397ee0b59b200 + 1531f80e5521fa837a8063437344a463	0	0	0	692	0	0	0	0	0	0	0	0	0	0	0	0	0	0	0	0	0	868	0	0	0	0	0	0	0	0	0	0	0	0	0	0	0	0	0	0	0	0	asv043 + asv046	1560	TCGTCAGCCGTTCGGTGCGACGATTACCATTCTGGCTCTTGCGGCAGGAAAGTGGATGGCCGTCTATACGTCTTGGTGGTGGTGGTCGAATTATCCACCGAACTTCGTTATGCCTGCGACGCTACTTCCTAGCGCCCTGGTCTTGGACATCACGCTCTTGTTGACTAGAAACTGGACCTTGACGGCTGTCATCGGTGCTTGGATGTACGCAATTCTATTTTATCCAAGCAACTGGCCAATCTTTGGCTATAGCCACACGCCGATTGTGGTCGATGGGTCGTTGCTCTCATGGGCTGACTACATGGGCTTCATGTATGTCCGTACCGGAACGCCTGAATACATCAGAATGATCGAGGTCGGTTCGCTGCGTACCTTCGGTGG
65efb01ab1f53890ed07830871e81dab + 6522742f28cf5bf1f1982bd9987f7197	0	0	0	0	0	0	0	0	0	0	0	0	0	0	0	0	394	0	0	0	0	0	25	0	0	0	0	0	0	6	861	0	0	71	0	0	0	0	0	0	0	0	asv045 + asv070	1357	TCGGCAACCATTTGGGGCGACCATTTGCATTCTGGCACTCCTGGCCGGGAAGTGGGTCACCATCTGGGCCGCCTGGTGGTGGTGGTCCAATTATCCGTATAACTTCGTGATGCCCTCCACGCTGCTTCCAAGCGCGATTGTGTTGGACATCATCCTGTTGTTGACGAGGAACTGGACCTTGACGGCGGTGATCGGGGCGTGGCTGTTCGCCATCCTGTTCTACCCGACCAATTGGGCCATCTTCGCCTACAGCCATACGCCGGTCGTCATCGACGGCACGTTGCTCTCGTGGGCGGACTACATGGGCTTCGCCTATGTTCGCACCGGGACGCCCGAATACATCCGCATGATCGAGGTCGGATCGCTCCGCACATTCGGCGG
91e043bc216fce0e663a6a9b56e8bf5e + 1be3bc93d68bcb5ed02e21cce14d2a48	0	0	0	0	0	0	0	0	0	0	0	0	0	0	0	0	15	0	0	0	0	0	148	0	0	0	0	0	0	0	307	0	827	0	0	0	0	0	0	0	0	0	asv048 + asv073	1297	CCGGCAGCCCTTCGGCGCCACGATCACGATCTTGGCCCTGCTGGCCGGCAAGTGGGTGACGATCTGGGCCGCCTGGTGGTGGTGGTCCAACTATCCGTATAACTTCGTGATGCCGTCCACGCTGTTGCCCAGCGCGATTGTGCTGGACATCATCCTGTTGCTGACGCGGAACTGGACCTTGACGGCGGTGATCGGGGCCTGGCTCTTCGCCATCCTGTTCTACCCGACCAATTGGGCCATCTTCGCCTACAGCCATACCCCGGTTGTCATTGACGGCACGTTGCTGTCATGGGCGGACTACATGGGCTTCGCCTATGTCCGCACCGGGACGCCGGAATACATTCGGATGATCGAGGTCGGGTCGCTCCGCACGTTCGGCGG
17b898fbede46e48853e14f5eb352c9b + 045ee1a299284e2f3e48dc823226dc50	0	0	0	0	0	0	0	0	0	0	0	0	0	0	0	0	0	0	0	0	0	0	0	0	0	0	0	0	0	0	0	0	0	0	0	0	0	0	0	0	0	1424	asv049 + asv051	1424	TCGCCAGCCCTTTGGCGCGACGATCTGTATTCTCGCGCTTCTCGCGGGCAAGTGGGTTACCATTGTGGCCGCCTGGTGGTGGTGGTCGAACTATCCGTACAACTTCGTCATGCCGTCCACGCTGTTGCCGAGTGCGATCGTGCTGGATATCGTGTTGTTGCTGACGCGGAACTGGACCTTGACGGCGGTGATCGGGGCCTGGATGTTTGCGGCGTTGTTTTATCCGACCAACTGGGCCATCTTTGCGTATAGCCATACGCCGCTGGTCGTCGACGGCACCTTGCTGTCGTGGGCGGACTACATGGGCTTCTTGTACGTGCGGACCGGGACGCCGGAGTACATCCGGATGATCGAGGTCGGCTCGTTGCGGACGTTTGGTGG
2dacd2e015bb76c62b0da86081587e1f + 25babfc1fe5d4f7119ee0a37f505f41a	0	0	0	110	0	0	0	0	0	0	0	0	0	0	0	0	0	128	255	0	22	267	0	0	0	0	0	0	0	0	0	600	0	0	0	0	0	0	0	0	0	0	asv050 + asv058	1382	CCGGCAGCCATTCGGAGCAACTATCTGCATTCTGGCACTTCTTGCCGGAAAGTGGGTAACCATTTGGGCGGCTTGGTGGTGGTGGTCCAACTACCCCGTCAACTTTGTCATGCCGTCTACGTTGCTTCCGAGCGCAATCGTGTTGGATTGCGTGCTGTTGTTGACTAGAAACTGGACACTCACGGCCGTTATCGGAGCCTGGATGTTCGCAATTCTATTTTATCCGACCAACTGGGCCCTCTTTGCCTATAGCCATACACCGATTGTCGTGGATGGCACGCTGCTCTCATGGGCAGACTACATGGGCTTCGCGTTTGTTCGTACCGGAACCCCGGAATACATCCGAATGATTGAGGTTGGATCGCTGCGTACCTTCGGTGG
c7eee865e89d3c831aeae04b53fc1cd8 + daefec3fe3a4002ed6240799cc734117	0	0	0	0	0	0	0	9	6	48	994	0	0	0	0	0	2	111	33	70	4	0	16	0	0	0	0	0	0	0	77	0	0	0	0	0	0	0	0	0	0	0	asv053 + asv056	1370	TCGGCAACCCTTCGGTGCAACGATTACGATTCTAGCGTATGCATTCGGAAAGTGGATCGCCGTGTACACGTCTTGGTGGTGGTGGTCGAACTATCCACCCAACTTCGTCATGCCGGCAACCTTGATTCCAAGCGCGCTGGTTCTTGATATTACGCTGCTATTGACTAGGAATTGGACGTTGACAGCAGTGGTTGGAGCCTGGATGTTCGCCATTCTCTTCTATCCGAGCAACTGGCCGATCTTTGGCTATAGCCATACCCCTCTCGTGGTTGACGGGGCGCTCCTTTCATGGGCGGATTACATGGGCTTCATGTATGTTCGTACCGGGACGCCGGAATACATTCGCATGATTGAAGTTGGATCATTGCGGACGTTCGGTGG
83aca288801ce6a7314566fa10a50ca5 + 96f5314c965c0738587c848f1442f5d8	0	0	0	0	0	0	0	0	9	162	346	0	322	0	0	0	0	59	110	294	0	0	0	0	0	0	0	0	0	0	12	0	0	0	0	0	0	0	0	0	0	0	asv055 + asv065	1314	TCGGCAACCATTTGGGGCGACGATTACGATCTTGGCCCTGCTGGCCGGGAAGTGGGTCACCATCTGGGCAGCATGGTGGTGGTGGTCGAATTATCCGTATAACTTCGTGATGCCGTCCACGCTGCTTCCGAGTGCCATTGTGCTCGATATCGTTCTCTTGTTGACCAGAAACTGGACGTTGACGGCTGTGATCGGTGCTTGGCTGTTCGCGATCCTCTTCTATCCGACGAACTGGGCGATTTTCGCCTATAGCCATACCCCACTGGTTGTGGATGGCACCCTGCTCTCGTGGGCAGACTACATGGGTTTCCTGTACGTCCGTACCGGAACTCCTGAGTATATCCGAATGATCGAGGTGGGATCGCTGCGCACCTTCGGTGG
8b1b50cadc70154346fa533c2004acbe + 4f9c38696fa27117f97aa77ccaf29b69	413	78	0	0	0	0	34	0	0	0	0	0	0	0	0	458	0	0	3	0	0	0	0	0	0	0	0	0	0	0	0	0	0	0	0	0	0	0	0	0	0	0	asv057 + asv113	986	TCGTCAGCCGTTCGGCGCGACGATTACTATTCTGGCGCTCGGTTTTGGAAAGTGGATTGCCGTCTATACCTCTTGGTGGTGGTGGTCCAATTATCCGCCGAACTTCGTCATGCCTGCGACATTGCTTCCTAGCGCGCTGGTCCTGGATATTACGCTCTTGCTGACCAGGAACTGGACGCTGACGGCCGTGATCGGGGCATGGATGTACGCCATTCTATTCTACCCGAGCAATTGGCCAATATTTGGTTATAGCCACACCCCGCTCGTGGTTGACGGCTCATTGCTTTCATGGGCTGACTACATGGGCTTCATGTATGTTCGTACCGGGACTCCCGAGTACATCCGCATGATCGAGGTTGGTTCGCTGCGCACCTTCGGTGG
9c584a8079efbec33c76d2df23394d3f + bd1f5831bc419dda7218402022888b3d	0	0	0	0	0	0	0	0	0	0	0	0	0	0	0	0	0	0	0	0	0	0	0	0	0	0	0	0	0	0	0	0	0	0	414	0	866	0	0	0	0	0	asv061 + asv063	1280	TCGGCAGCCGTTCGGCGCCACGATCACCATTCTGGCGCTGGGGTTCGGGAAATGGATTGCCGTGTATACCTCGTGGTGGTGGTGGTCCAATTATCCACCGAACTTCGTCATGCCGGCGACGCTGCTGCCGAGCGCGTTGGTCTTGGACATCACGCTGTTGTTGACCAGGAACTGGACTTTGACGGCGGTGGTCGGCGCCTGGATGTACGCGATTCTCTTTTACCCAAGCAACTGGCCGATCTTTGGCTATAGTCACACGCCGCTGGTGGTCGATGGGTCGTTGCTTTCTTGGGCCGACTACATGGGCTTCATGTATGTCCGGACCGGAACGCCGGAGTATATCCGCATGATTGAGGTCGGGTCGCTGCGCACGTTCGGTGG
40e6c37811801b3207f90cb11d841faf + 14a4314a789dfb5a33fab5665b102362	0	0	0	0	0	0	0	0	0	0	0	0	0	0	0	0	0	27	0	0	0	0	126	0	0	0	0	0	0	0	336	0	767	8	0	0	0	9	0	0	0	0	asv062 + asv064	1273	CCGGCAGCCCTTCGGCGCCACGATCACGATCTTGGCCCTGCTGGCCGGCAAGTGGGTGACGATCTGGGCCGCCTGGTGGTGGTGGTCCAACTATCCGTATAACTTCGTGATGCCGTCCACGCTGTTGCCCAGCGCGATCGTGCTGGACATCATCCTGTTGCTGACGCGGAACTGGACCTTGACGGCGGTGATCGGGGCCTGGCTCTTCGCCATCCTGTTCTACCCGACCAATTGGGCCATCTTCGCCTACAGCCATACCCCGGTCGTCATTGACGGCACGTTGCTGTCATGGGCGGACTACATGGGCTTCGCCTATGTCCGCACCGGGACGCCGGAATACATCCGGATGATCGAGGTCGGGTCGCTCCGCACGTTCGGCGG
ed3b5c0e40363e63e6e9c64842913cea + 480ca47bc5e7f45413f549ec17e1a12d	0	0	0	0	0	0	0	0	0	0	0	0	0	0	0	0	0	0	0	0	0	0	0	363	386	492	0	0	0	0	0	0	0	0	0	0	0	0	0	0	0	0	asv066 + asv068	1241	TCGGCAGCCGTTCGGGGCGACGCTGACCATCCTGGCGTTGGGGGCCGGCAAATGGATCGCCGTGTATACCTCCTGGTGGTGGTGGTCCAACTATCCACCGAACTTCGTCATGCCCGCCACCCTGCTTCCCAGTGCGCTGGTTCTCGACATCGTCCTGTTGTTAACCAGAAACTGGACACTTACCGCAGTCATCGGGGCGTGGATGTATGCCGCGCTGTTCTATCCGAGCAACTGGCCCATATTTGCCTATAGCCATACGCCGCTCGTCGTCGATGGCACGCTGCTCTCATGGGCGGACTACATGGGCTTCATGTATGTGCGGACCGGGACGCCGGAGTACATCCGGATGATCGAGGTGGGGTCGCTGCGCACGTTCGGCGG
9f3118e32370f8df40132db0d2e6636e + c05301b3aaa54b5974bbaa6ac808d567	0	0	0	0	0	0	0	0	0	0	0	0	0	0	0	0	0	0	0	0	0	0	0	0	0	0	0	0	0	0	0	0	0	0	1172	0	17	0	0	0	0	0	asv069 + asv072	1189	TCGCCAGCCCTTTGGGGCCACGATCACCATCTTGGCGCTGCTCGCGGGGAAGTGGGTCACCATCGTGGCCGCCTGGTGGTGGTGGTCGAACTACCCCTACAACTTCGTCATGCCGTCCACGCTGCTGCCGAGCGCCATCGTGTTGGACATCGTGCTGTTGTTGACCAGAAACTGGACGTTGACGGCGGTGATCGGCGCCTGGATGTTTGCCGCACTTTTTTACCCGACCAACTGGGCCATCTTTGGCTATAGCCATACGCCGCTCGTCGTCGATGGCACCTTGCTCTCCTGGGCGGACTACATGGGCTTCGCGTATGTCCGGACCGGGACGCCGGAGTATATTCGGATGATCGAAGTGGGCTCGCTGCGGACCTTCGGGGG
7dccd25b089ee08d4c578be48147b7f8 + 7ba7c6a77a1a8a4b9c50e797901215ad	0	0	0	380	0	0	0	0	128	0	0	0	0	0	0	0	0	111	0	0	0	383	0	0	0	0	0	0	0	0	33	0	0	0	0	0	0	0	0	0	0	0	asv074 + asv084	1035	TCGTCAGCCGTTCGGTGCGACGATTACCATTCTGGCTCTTGCGGCAGGAAAGTGGATGGCCGTCTATACGTCTTGGTGGTGGTGGTCGAATTATCCACCGAACTTCGTTATGCCTGCGACGCTACTTCCTAGCGCCCTGGTCTTGGACATCACGCTCTTGTTGACTAGAAACTGGACCTTGACGGCTGTCATTGGTGCTTGGATGTACGCAATTCTATTTTATCCAAGCAACTGGCCAATCTTTGGCTATAGCCACACGCCGATTGTGGTCGATGGGTCGTTGCTCTCATGGGCTGACTACATGGGCTTCATGTATGTCCGTACCGGAACGCCTGAATACATCAGAATGATCGAGGTCGGTTCGCTGCGTACCTTCGGTGG
6bfc5ebdbeb4268893fc437c89d816a1 + 77a1accaa55f8f1e0ed0ef830397ae16	0	0	0	0	0	0	0	0	0	0	0	0	0	0	0	2	0	0	0	0	0	0	0	1037	14	61	0	0	0	0	0	6	0	0	0	0	0	0	0	0	0	0	asv075 + asv077	1120	TCGGCAGCCGTTTGGTGCCACGATCACCATCCTGGCGCTCCTCGCCGGGAAATGGGTCACCATCGTGGCCGCCTGGTGGTGGTGGTCGAACTATCCGTATAACTTCGTCATGCCGTCCACGTTGCTGCCGAGCGCCCTGGTGCTCGACATTGTGCTCCTGCTGACCCGGAACTGGACGTTGACCGCGGTGATCGGGGCCTGGATGTTTGCGGCCTTGTTCTATCCGACCAACTGGGCCATCTTTGCCTACAGCCATACGCCGCTCGTCGTCGATGGCACCTTGCTCTCCTGGGCGGACTACATGGGCTTCGCGTATGTCCGGACCGGGACGCCGGAGTACATCCGGATGATCGAAGTAGGCTCGTTGCGGACCTTCGGCGG
36e4e02dde73f6bcf7f5157e649dc0f2 + 857ca5a2f2e3947a6d0e2eac1ecc4b6d	0	0	13	155	0	0	0	0	0	0	0	0	0	0	0	0	130	0	0	47	37	279	105	0	0	0	0	0	0	0	62	60	180	0	0	0	0	4	0	0	0	0	asv076 + asv078	1072	TCGGCAGCCTTTTGGCGCAACCATTACAATTCTGGCATATGCATTCGGCAAGTGGATCGCGGTATACACTTCGTGGTGGTGGTGGTCTAACTATCCGCCAAACTTCGTTATGCCTGCGACGTTGATTCCGAGCGCGCTGGTTTTGGACATCACGCTCCTGTTGACCAGGAACTGGACCTTGACGGCTGTCGTTGGGGCATGGATGTTCGCCATTCTCTTTTATCCAAGCAACTGGCCTATTTTCGGCTACAGCCACACGCCGCTCGTGGTGGATGGTGCGTTGCTCTCATGGGCTGACTACATGGGATTCATGTATGTCAGGACCGGGACGCCTGAATACATCCGAATGATCGAGGTCGGTTCGCTGCGTACCTTCGGTGG
fd5f7bac8f35780bbfbdfc30b6a3b59b + 700059b34b2fbc4576e4546656692bbe	0	0	0	0	0	0	0	0	0	0	0	0	0	0	0	0	907	0	0	0	0	0	0	0	0	0	0	0	0	0	0	0	0	0	0	0	0	0	0	0	0	0	asv079 + asv098	907	TCGGCAACCATTTGGAGCGACGATTACGATCTTGGCCTTGCTGGCCGGGAAGTGGGTCACCATCTGGGCCGCCTGGTGGTGGTGGTCCAATTATCCGTATAACTTCGTGATGCCCTCCACGCTGCTTCCCAGCGCGATTGTGTTGGACATCATCCTGTTGTTGACGAGGAACTGGACCTTGACGGCGGTGATCGGGGCCTGGCTGTTCGCCATCCTGTTCTACCCGACCAATTGGGCCATCTTCGCCTACAGCCATACGCCGGTCGTCATTGACGGCACGTTGCTCTCGTGGGCGGACTACATGGGCTTCGCCTATGTTCGCACCGGGACGCCGGAATACATCCGCATGATCGAGGTCGGATCGCTCCGCACATTCGGCGG
69e396f64e92edbd398fc9b2566ea3b3 + fb921987e56d8330d0245722fb8d9dd4	0	0	0	0	0	0	0	0	0	0	0	0	0	0	0	0	57	0	0	28	5	0	74	0	0	0	0	0	0	27	652	0	0	101	0	0	0	0	0	0	0	0	asv080 + asv087	944	TCGCCAACCATTTGGCGCCACGATCACGATCCTCGCCCTGCTCGCAGGGAAGTGGGTCACGATCTGGGCCGCCTGGTGGTGGTGGTCCAATTATCCGTATAACTTCGTGATGCCCTCGACGCTGCTGCCCAGCGCGATCGTGCTGGACATCATCCTGTTGTTGACGCGGAACTGGACCTTGACCGCGGTGATCGGGGCCTGGCTCTTCGCCATCCTGTTCTACCCGACCAACTGGGCCATCTTCGCCTACAGCCACACGCCGGTCGTCATTGACGGCACGCTGCTGTCGTGGGCCGATTACATGGGCTTTGCCTATGTCCGTACCGGGACCCCCGAGTACATTCGGATGATCGAGGTCGGGTCGCTCCGCACATTCGGCGG
9c9f4ba1774097149aa042470ecaf5f1 + 26fed448e03c3bcbe75a0a0506b36ff4	0	0	0	0	0	0	0	0	0	0	0	0	0	0	0	0	0	0	0	0	0	0	0	0	0	0	0	262	211	451	0	0	0	0	0	0	0	0	0	0	0	0	asv081 + asv089	924	TCGGCAGCCTTTCGGAGCCACGCTCTGTATCCTGGCTTTAGCATTTGGGAAGTGGGTTGCCGTCTACACATCCTGGTGGTGGTGGTCGAATTATCCACCGAACTTCGTCATGCCTGCGACACTGATTCCGAGTGCGCTGGTTCTTGACATCGTGCTCCTTCTGACCAGGAACTGGACACTGACAGCAGTGATTGGTGCCTGGATGTATGCGGCACTGTTCTATCCTTCCAATTGGCCCATCTTCGCCTATAGCCATACGCCGCTCGTCGTCGATGGCGCCTTGCTTTCATGGGCCGACTACATGGGCTTCATGTATGTCAGAACCGGAACTCCTGAATACATCCGCATGATCGAAGTTGGATCCTTGCGGACATTCGGCGG
891e1982926ca67b03385e4ace1948b7 + 9c98da844ff984b4ee943c8f198b0e94	0	0	0	389	0	0	0	0	0	0	0	0	0	0	0	0	0	0	9	0	0	291	231	0	0	0	0	0	0	0	0	0	0	0	0	0	0	0	0	0	0	0	asv083 + asv090	920	TCGTCAGCCGTTCGGTGCGACGATTACCATTCTGGCTCTTGCGGCAGGAAAGTGGATGGCCGTCTATACGTCTTGGTGGTGGTGGTCGAATTATCCACCGAACTTCGTTATGCCTGCGACGCTACTTCCTAGCGCCCTGGTCTTGGACATCACGCTCTTGTTGACTAGAAACTGGACCTTGACGGCTGTCATTGGTGCTTGGATGTACGCAATTCTATTTTATCCAAGCAACTGGCCAATCTTTGGCTATAGCCACACGCCGATTGTGGTCGATGGGTCGTTGCTCTCATGGGCTGACTACATGGGCTTCATGTATGTTCGTACCGGAACGCCTGAATACATCAGAATGATCGAGGTCGGTTCGCTGCGTACCTTCGGTGG
803bbd7e6134827d6db243dcf0de7464 + 2a58ec3244401bdc0b561658a90ed112	0	0	0	0	16	0	0	0	0	0	0	0	0	0	0	0	0	0	0	0	4	0	0	11	21	9	0	327	291	237	0	0	0	0	0	0	0	0	0	0	0	0	asv085 + asv086	916	TCGGCAGCCTTTCGGAGCCACGCTCTGCATCCTAGCTTTAGCATTTGGGAAGTGGGTTGCCGTCTACACGTCCTGGTGGTGGTGGTCAAATTATCCACCGAACTTCGTCATGCCTGCGACACTGATTCCAAGTGCGCTGGTTCTCGATATCGTGCTCCTTCTAACCAGGAACTGGACACTGACAGCAGTGATCGGAGCGTGGCTGTATGCGGCGCTCTTCTATCCTTCCAATTGGCCCATCTTCGCCTATAGCCATACGCCGCTCGTCGTCGATGGCGCCTTGCTTTCATGGGCCGACTACATGGGCTTCATGTATGTCAGAACCGGAACTCCTGAATACATCCGCATGATCGAAGTTGGATCCTTGCGGACGTTCGGCGG
b70767c9e6e33a20f64bfda9a65b5d8a + 8c816c846583fe7030b3b958136fdda2	0	0	0	0	0	0	0	0	0	0	0	0	325	0	0	0	68	0	0	0	0	0	0	4	78	217	6	0	0	42	0	0	0	0	0	0	0	0	0	0	0	0	asv091 + asv117	740	TCGGCAGCCGTTCGGGGCGACGCTGACCATCCTGGCATTGGGGACCGGGAAGTGGATCGCCGTGTATACGTCGTGGTGGTGGTGGTCCAACTATCCACCGAACTTCGTCATGCCCGCCACGCTGATTCCCAGTGCGCTGGTTCTTGACATCGTCCTGTTGTTAACCAGAAACTGGACACTCACCGCCGTCATCGGGGCCTGGATGTATGCCGCGTTGTTCTATCCGAGCAACTGGTCCATCTTTGCCTACAGCCATACGCCGCTTGTCGTCGATGGCACGTTGCTCTCGTGGGCGGACTACATGGGCTTCATGTATGTCCGGACGGGGACGCCGGAGTACATCCGGATGATCGAGGTGGGGTCGCTGCGCACCTTCGGGGG
6bb7bb096942f43e57c9d731064dc250 + 00737ef29abf532f0c343a3745a4835a	0	0	0	0	0	0	0	0	0	0	0	0	0	0	0	0	0	0	0	0	0	0	0	275	250	327	0	0	0	0	0	0	0	0	0	0	3	0	0	0	0	0	asv092 + asv094	855	TCGGCAGCCGTTCGGGGCGACGCTGACCATCCTGGCGTTGGGGGCCGGCAAATGGATCGCTGTGTATACCTCCTGGTGGTGGTGGTCCAACTATCCACCGAACTTCGTCATGCCCGCCACCCTGCTTCCCAGTGCGCTGGTTCTCGACATCGTCCTGTTGTTAACCAGAAACTGGACACTTACCGCAGTCATCGGGGCCTGGATGTATGCCGCGCTGTTCTATCCGAGCAACTGGCCCATATTTGCCTATAGCCATACGCCGCTCGTCGTCGATGGCACGCTGCTCTCGTGGGCGGACTACATGGGCTTCATGTATGTGCGGACCGGGACGCCGGAGTACATCCGGATGATCGAGGTGGGGTCGCTGCGCACGTTCGGTGG
4a9ac1859859f844db6c3d34d8865dd2 + b2da5ea852053281cc41a174be6853b4	0	0	0	0	0	16	4	0	0	0	0	0	0	0	70	0	0	0	0	47	78	0	0	14	0	0	0	0	0	0	0	212	0	0	0	0	0	0	188	0	0	0	asv093 + asv142	629	TCGTCAGCCGTTCGGCGCGACGATCACCATTCTGGCTCTCGGTTTCGGAAAGTGGATTGCCGTCTATACCTCTTGGTGGTGGTGGTCCAATTATCCGCCGAACTTCGTCATGCCTGCGACGCTGCTTCCTAGCGCGCTGGTCCTGGACATCACGCTCTTGCTGACCAGGAACTGGACGTTGACGGCTGTGATCGGAGCCTGGATGTACGCCATTTTATTCTACCCGAGCAACTGGCCAATCTTTGGCTATAGCCACACTCCGATTGTGGTCGACGGCTCGCTGCTCTCATGGGCAGACTACATGGGTTTCATGTATGTCCGTACCGGGACGCCTGAGTACATCCGAATGATCGAGGTCGGCTCGCTGCGCACCTTCGGTGG
f556e01c8d0596582913230ca8fcbac3 + cf2058984b3d96b8338ae2aaee36a6b0	0	0	0	11	0	0	0	0	0	0	26	0	0	0	0	0	0	24	0	70	297	0	0	0	0	0	0	0	0	0	344	0	0	0	0	0	0	0	54	0	0	0	asv095 + asv097	826	TCGGCAACCGTTTGGCGCCACCATTTGCATCCTGGCGCTGTTGGCGGGCAAGTGGGTCACGATCTGGGCCGCCTGGTGGTGGTGGTCGAACTATCCCTATAATTTCGTGATGCCGTCCACCCTCCTGCCGAGCGCGATCGTGCTGGATGTCATCTTGCTCTTGACCAGAAACTGGACCATTACAGCCGTGATCGGCGCGTGGTTGTTTGCCGCGCTGTTTTATCCGACCAATTGGGCGATCTTCGCCTATAGCCATACGCCGGTTGTGGTCGACGGCACACTCCTGTCGTGGGCGGACTACATGGGCTTCGCCTATGTCCGCACCGGGACGCCGGAGTACATCCGGATGATCGAGGTCGGGTCGCTCCGCACGTTCGGCGG
08bd9c7a71ae7db9f06a119f27eec268 + e0ee18b5815c948d01e8eb1aa3f3310b	0	0	0	0	0	0	0	0	0	123	0	0	0	0	0	0	0	0	609	0	0	16	27	0	0	0	0	0	0	0	0	0	0	34	0	0	0	0	0	0	0	0	asv096 + asv099	809	CCGACAGCCATTCGGTGCGACGCTATGCATTCTGGCGCTGGGCGCAGGAAAATGGATCGCCGTCTACACTTCCTGGTGGTGGTGGTCTAACTATCCACCCAACTTCGTCATGCCAGCTACAGCGATTCCCGGTGCCTTGGTTCTTGACATCGTACTCTTGTTGACCAGGAATTGGACATTGACGGCAGTGATTGGAGCATGGATGTTCGCCGCATTGTTCTATCCGAGCAACTGGCCGATATTTGCCTATAGCCATACGCCGCTCGTCGTCGATGGCGCATTGCTCTCATGGGCGGATTATATGGGCTTCATGTATGTTCGTACGGGAACTCCTGAGTACATTCGGATGATCGAAGTTGGATCGCTGCGCACATTCGGCGG
bc1bd0c8b53bc26c0b2aaa6e826c3419 + 4a0ca8697db73db721003ee5b15ace47	0	0	0	0	0	0	621	0	0	0	0	0	0	0	0	0	0	0	0	32	0	0	0	0	0	0	0	0	0	0	0	0	41	0	0	0	0	0	0	0	0	0	asv101 + asv116	694	TCGGCAACCCTTCGGTGCCACGATTACGATTCTAGCGTATGCATTCGGGAAGTGGATCGCCGTGTACACGTCTTGGTGGTGGTGGTCGAACTATCCACCCAACTTCGTCATGCCGGCAACCTTGATTCCAAGCGCGCTGGTTCTTGATATCACGCTGCTATTGACTAGGAATTGGACGTTAACAGCAGTGGTTGGAGCCTGGATGTTCGCCATTCTCTTCTATCCGAGCAACTGGCCGATCTTTGGCTATAGCCATACCCCTCTCGTGGTTGACGGGGCGCTCCTTTCATGGGCGGATTACATGGGCTTCATGTATGTTCGTACCGGGACGCCTGAATACATTCGCATGATTGAAGTTGGATCATTGCGGACGTTCGGTGG
2c383fa1d2d9eef99d31909b694739d9 + 51ed768117afb71f4933572db46f56a2	0	0	240	0	0	0	0	0	0	0	0	0	0	0	0	0	0	0	0	0	0	0	0	0	0	0	0	0	0	0	0	0	415	2	0	0	0	0	0	0	0	0	asv103 + asv122	657	CCGCCAACCATTTGGAGCCACGATCACGATCTTGGCACTCCTTGCTGGCAAGTGGGTCACGATCGTTGCCGCCTGGTGGTGGTGGTCCAACTATCCGTATAACTTCGTCATGCCAGCCACATTGCTCCCGAGCGCACTCGTTCTCGACATCATCCTGCTGTTAACCAGAAACTGGACGCTGACGGCAGTGATCGGAGCATGGTTGTTTGCAGCGCTGTTTTATCCGACGAACTGGGCAATCTTTGCGTATAGCCATACGCCTCTTGTTGTCGATGGTACCCTGCTTTCATGGGCAGACTACATGGGCTTCTTGTATGTGCGCACTGGGACGCCTGAGTACATTCGGATGATCGAAGTGGGATCGCTGCGTACCTTCGGCGG
5fd8730556c4547251acc8b6cbc110f3	0	0	0	0	0	0	0	0	0	0	0	0	0	0	4	0	0	0	0	0	0	0	0	0	0	0	0	0	0	0	0	0	0	0	0	0	0	0	0	0	0	0	asv1034	4	TCGGCAGCCATTCGGAGCCACACTCTGTATCTTGGCTCTAGGATTTGGGAAATGGGTTGCCGTCTACACTTCCTGGTGGTGGTGGTCCAATTATCCTCCGAATTTCGTCATGCCTGCCACGTTGATTCCGAGTGCGTTGGTGTTGGACATCGTCCTCTTGCTGACGAGGAATTGGACATTGACAGCGGTGATTGGGGCATGGATGTACGCAGCACTGTTCTATCCTTCTAATTGGCCGATCTTCGCCTATAGCCATACGCCTCTCGTTGTCGACGGGGCGTTGCTGTCATGGGCAGACTACATGGGCTTCATGTATGTCCGAACCGGGACCCCTGAATACATCCGGATGATCGAAGTCGGATCATTGCGGACATTCGGCGG
a676a82205f063a9c9c1d4a1fff738da + f3df08ff2c457aa449c1f47492fc6682	0	0	0	0	0	0	0	0	0	0	0	0	0	0	0	0	0	0	0	0	0	0	0	0	0	0	158	134	372	0	0	0	0	0	0	0	0	0	0	0	0	0	asv104 + asv118	664	CAGACAGCCTTTCGGGGCTACCATTTGCATCCTGGCCCTCCTTGCCGGGAAATGGGTGACCATCTATGCCGCCTGGTGGTGGTGGTCCAACTATCCGGTTAACTTCGTGATGCCTTCCACACTGCTTCCCAGCGCGATTGTGCTGGACATCGTCCTGTTGTTGACGGGGAACTGGACCTTGACCGCGGTGATCGGAGCATGGCTCTTCGCCATCCTGTTCTACCCGACCAATTGGGCCATCTTCGCCTACAGCCATACGCCGGTCGTCGTTGACGGCACGCTGCTGTCATGGGCCGACTACATGGGCTTCGCCTATGTCCGCACTGGGACGCCCGAGTATATTCGGATGATTGAGGTCGGGTCGCTCCGCACATTCGGCGG
7488e4c7d779c6a99f29a4d06639c70c	0	0	0	0	0	0	0	0	0	0	0	0	0	0	0	0	0	0	0	0	0	0	0	0	0	352	0	0	0	0	0	0	0	0	0	0	0	0	0	0	0	0	asv105	352	CCGCCAGCCGTTCGGTGCGACAATCTCAATCCTCGCACTCGGCTTCGGGAAATGGGTCGCAGTTTACACCTCTTGGTGGTGGTGGTCGAACTATCCGCCGAACTTCGTTATGCCTGCCACGCTGCTTCCCAGCGCCTTGGTTCTCGACATTGTGCTGTTGTTGACCAGGAACTGGACGATAACGGCGGTGATCGGAGCATGGATGTTCGCGATCCTGTTCTACCCGTCCAACTGGCCTATTTTCGGGTACAGCCATACACCGATCGTCATCGATGGCACCCTGCTCTCGTGGGCTGACTACATGGGCTTCATGTATGTCCGCACCGGGACGCCCGAGTACATCCGAATGATCGAAGTGGGCTCGCTGCGCACGTTCGGCGG
f5171b9d0ef53c48b739bbff6085f0ec	0	0	0	0	0	0	0	0	0	0	0	0	0	0	0	0	0	0	0	0	4	0	0	0	0	0	0	0	0	0	0	0	0	0	0	0	0	0	0	0	0	0	asv1055	4	TCGGCAACCGTTCGGCGCCACGATCACCATCCTCGCGCTGCTCGCAGGCAAGTGGGTCACGATCTGGGCCGCCTGGTGGTGGTGGTCCAATTATCCGTATAACTTCGTGATGCCCTCCACGCTGCTGCCCAGCGCGATCGTGTTGGACATCATCCTGTTGTTGACGAGGAACTGGACCTTGACGGCGGTGATCGGGGCATGGCTCTTCGCCATCCTGTTCTACCCGACCAATTGGGCCATCTTCGCCTACAGCCATACGCCGGTCGTCATCGACGGCACGCTGCTGTCGTGGGCCGACTACATGGGCTTTGCCTATGTTCGCACCGGAACGCCCGAATACATTCGGATGATCGAGGTCGGGTCGCTCCGCACGTTCGGCGG
231fc12f6d94e9e8a2a39b539e0b8be9	0	0	0	0	0	0	0	0	0	0	0	0	0	0	0	0	0	0	0	0	0	0	0	0	0	4	0	0	0	0	0	0	0	0	0	0	0	0	0	0	0	0	asv1069	4	CCGCCAGCCGTTCGGTGCGACAATCTCAATCCTCGCACTCGGCTTCGGGAAATGGGTCGCAGTTTACACCTCTTGGTGGTGGTGGTCGAACTATCCGCCGAACTTCGTCATGCCCGCCACCCTGCTTCCCAGTGCGCTGGTTCTCGACATCGTCCTGTTGTTAACCAGAAACTGGACACTTACCGCAGTCATCGGGGCGTGGATGTATGCCGCGCTGTTCTATCCGAGCAACTGGCCCATATTTGCCTATAGCCATACGCCGCTCGTCGTCGATGGCACGCTGCTCTCATGGGCGGACTACATGGGCTTCATGTATGTGCGGACCGGGACGCCGGAGTACATCCGGATGATCGAGGTGGGGTCGCTGCGCACGTTCGGCGG
2f552d2834efd9a31db4004d4cc4b8ac + e23cd67a8632748039d505a9ec311ca7	0	0	0	41	0	0	0	0	75	20	0	0	0	0	0	0	0	330	0	0	0	80	0	17	0	48	0	0	0	22	0	0	0	0	0	0	0	0	0	0	0	0	asv107 + asv121	633	TCGTCAGCCGTTCGGTGCGACGATTACCATTCTGGCTCTCGCGGCAGGAAAGTGGATGGCCGTATATACGTCTTGGTGGTGGTGGTCGAATTATCCACCGAACTTTGTTATGCCTGCGACGCTACTTCCTAGCGCCCTGGTCTTGGACATCACGCTCTTGTTGACTAGAAACTGGACCTTGACGGCTGTCATTGGTGCTTGGATGTACGCAATTCTATTTTATCCAAGCAACTGGCCAATCTTTGGCTATAGCCACACGCCGATTGTGGTCGATGGGTCGTTGCTCTCATGGGCTGACTACATGGGCTTCATGTATGTCCGTACCGGAACGCCTGAATACATCAGAATGATCGAGGTCGGTTCGCTGCGTACCTTCGGTGG
e72f64686fa6200af70f44ad433770b7	0	0	0	0	0	0	0	0	0	0	0	0	0	0	0	0	0	0	0	0	0	0	0	0	0	4	0	0	0	0	0	0	0	0	0	0	0	0	0	0	0	0	asv1070	4	TCGGCAGCCATTCGGTGCAACGATTACGATTCTGGCGTATGCATTCGGAAAGTGGATTGCCGTCTATACGTCGTGGTGGTGGTGGTCGAACTATCCACCCAACTTCGTCATGCCTGCGACCTTGATCCCGAGTGCATTGGTCCTGGATATCACGCTGTTATTGACCAGAAACTGGACGTTGACGGCAGTGATCGGAGCATGGATGTATGCCATCCTGTTCTATCCAAGCAACTGGCCGATCTTCGGATACAGCCATACGCCGATCGTGATCGACGGTACCTTGCTGTCATGGGCTGACTACATGGGCTTCATGTACGTCCGTACCGGGACGCCTGAGTACATCCGGATGATCGAAGTCGGTTCGCTGCGTACCTTCGGTGG
e00a3b2bec0fa2f1d84f5d11d3eb67b5	0	0	0	0	0	0	0	0	0	0	0	0	0	0	0	0	0	0	0	0	0	0	0	0	0	0	0	4	0	0	0	0	0	0	0	0	0	0	0	0	0	0	asv1073	4	CCGCCAGCCGTTCGGTGCGACAATCTCAATCCTCGCACTCGGCTTCGGGAAATGGGTCGCAGTTTACACCTCTTGGTGGTGGTGGTCGAACTATCCGCCGAACTTCGTTATGCCTGCCACGCTGCTTCCCAGCGCCTTGGTTCTCGACATTGTGCTGTTGCTGACCAGAAACTGGACGCTAACGGCCGTCATCGGAGCTTGGATGTTCGCGATTCTGTTTTATCCGACCAACTGGGCCCTCTTTGCCTATAGCCATACACCGATTGTCGTGGATGGCACGCTGCTCTCATGGGCAGACTACATGGGCTTTGCGTATATTCGTACCGGCACCCCGGAATACATCCGAATGATCGAGGTTGGATCGCTGCGTACCTTCGGTGG
2ba12e8faf72d877d606b85d885797ac	0	0	0	0	0	0	0	0	0	0	0	0	0	0	0	0	0	0	0	0	0	0	0	0	0	0	0	0	0	0	0	4	0	0	0	0	0	0	0	0	0	0	asv1083	4	CCGACAGCCGTTCGGCGCAACGCTCTGCATTCTGGCGCTTGGCGCCGGCAAATGGATTGCCGTCTACACTTCGTGGTGGTGGTGGTCCAATTATCCACCCAACTTCGTCATGCCGGCTACAGCGATCCCCGGTGCCTTGGTTCTCGACATCGTGCTGTTGTTGACAAGGAACTGGACGCTGACGGCGGTGATCGGAGCGTGGATGTTCGCGGCACTGTTCTATCCGAGCAACTGGCCTATATTTGCCTATAGCCATACGCCTCTCGTTGTCGATGGTGCATTGCTCTCATGGGCGGACTACATGGGCTTCATGTATGTTCGTACCGGAACTCCTGAGTACATCCGGATGATCGAAGTAGGGTCGCTGCGCACGTTCGGTGG
e03a4590741c07a1b1f1565b14aa96ba	0	0	0	0	0	0	0	0	0	0	0	0	0	0	0	0	0	0	0	0	0	0	0	0	0	0	0	0	0	0	0	0	0	4	0	0	0	0	0	0	0	0	asv1087	4	TCGGCAACCGTTCGGTGCCACCCTCACGATTCTGGCCTATGCCTTCGGGAAGTGGATCGCCGTGTACACCTCCTGGTGGTGGTGGTCGAACTATCCGCCGAACTTCGTCATGCCGGCCACGTTGATTCCCAGTGCCCTGGTCCTCGATATCACACTCCTGTTGACCAGAAACTGGACCTTGACGGCCGTGGTCGGAGCCTGGATGTACGCGATCCTGTTTTACCCAAGCAACTGGCCGATCTTCGGCTACAGCCATACGCCGATCGTGGTCGATGGCACCTTGCTCTCATGGGCTGACTACATGGGCTTCATGTACGTCCGCACCGGGACGCCTGAGTACATCCGGATGATCGAGGTCGGATCGCTGCGGACCTTCGGTGG
d670e29bbdf4227f1bf62af1d596ed32 + 3d0fc91041ede28251b0ec10178abc93	0	0	0	0	467	29	0	0	0	0	0	0	0	0	0	0	0	0	0	0	0	0	0	0	16	7	0	73	23	51	0	0	0	0	0	0	0	0	0	0	0	0	asv109 + asv110	666	CCGGCAACCGTTTGGGGCCACCCTCTGTATCTTGGCCCTAGGGTTTGGAAAGTGGGTTGCCGTCTACACGTCATGGTGGTGGTGGTCGAATTATCCACCCAATTTCGTCATGCCTGCCACCCTGATCCCGAGTGCGTTAGTTCTGGACATCGTCCTCTTGCTGACCAGGAACTGGACACTCACGGCAGTGATCGGAGCATGGCTGTACGCAGCACTGTTCTATCCTTCCAATTGGCCCATCTTCGCCTATAGCCATACGCCGCTCGTCGTCGATGGCGCCTTGCTCTCCTGGGCCGACTACATGGGCTTCATGTATGTCAGAACCGGAACGCCTGAATACATCCGTATGATCGAAGTCGGATCCTTGCGGACGTTCGGCGG
3880fd08f8e9f5723b311cd8e34bd328 + a43bc7ff470936e254459510490c89fd	0	0	0	0	0	0	0	0	0	0	0	0	0	0	0	0	533	0	0	10	0	0	0	0	0	0	0	0	0	0	0	0	0	0	0	0	0	0	0	0	0	0	asv111 + asv136	543	TCGGCAACCGTTTGGAGCCACACTTTGTATCCTAGCTCTAGGATTTGGGAAGTGGGTCGCCGTCTATACGTCCTGGTGGTGGTGGTCTAATTATCCGCCCAATTTCGTTATGCCTGCGACGTTGATCCCAAGTGCGTTGGTTCTCGATATCGTGCTCTTGCTGACTAGAAACTGGACCTTAACGGCCGTGATCGGAGCATGGCTGTACGCAGCACTGTTCTATCCTTCCAATTGGCCCATTTTCGCCTATAGCCATACGCCGCTCGTCGTCGATGGCGCCTTGCTCTCATGGGCCGACTACATGGGCTTCATGTATGTCAGGACCGGAACCCCTGAATACATCCGCATGATCGAAGTCGGATCCTTGCGGACATTCGGTGG
4bd6ad87b2171f5889416e1a79e02c00	0	0	0	0	0	0	0	0	0	0	0	0	0	0	0	0	0	0	0	0	0	0	0	0	0	0	0	0	0	0	0	0	0	0	0	0	0	4	0	0	0	0	asv1116	4	TCGGCAACCATTTGGGGCGACCATCTGCATTCTGGCACTCCTGGCCGGGAAGTGGGTCACCATCTGGGCCGCCTGGTGGTGGTGGTCCAATTATCCGTATAACTTCGTGATGCCTTCCACGCTGCTTCCGAGCGCGATTGTGTTGGACATCATCCTGTTGTTGACGAGGAACTGGACCTTGACGGCGGTGATCGGGGCGTGGCTGTTCGCCATCCTGTTCTACCCGACCAATTGGGCCATCTTCGCCTACAGCCATACGCCGGTCGTCATTGACGGCACGTTGCTCTCGTGGGCGGACTACATGGGCTTTCTGTATGTCCGGACCGGTACCCCTGAGTACATCCGGATGATCGAAGTGGGATCACTGCGTACCTTTGGTGG
4f115e33e04f00fc983cfa523c3893ec + f841ff27b23fca7531d41f2ade806fd8	0	0	0	0	292	75	0	0	0	0	0	0	0	0	0	0	0	0	0	0	0	0	0	19	0	0	0	0	0	0	0	7	0	4	0	0	0	0	0	0	0	0	asv114 + asv231	397	TCGGCAACCCTTCGGCGCCACGATCACAATCCTGGCGCTGCTGGCGGGGAAGTGGGTCACGATCGTCGCGGCCTGGTGGTGGTGGTCGAACTATCCCTATAACTTCGTCATGCCGTCCACGCTGCTGCCGAGCGCGATTGTGCTGGACATCGTGCTGTTGCTCACCCGGAACTGGACGCTGACAGCAGTGATCGGAGCCTGGATGTTTGCGGCGCTGTTCTATCCGACGAACTGGGCCATTTTCGCGTATAGCCATACGCCGCTGGTGGTTGATGGCACGTTGCTCTCGTGGGCGGACTACATGGGCTTTGCGTATGTGCGGACGGGGACGCCGGAGTACATCCGGATGATCGAAGTGGGCTCGCTGCGCACGTTCGGCGG
421c71a8e08dda3e7d2ba40c55721f52	0	0	0	0	0	0	3	0	0	0	0	0	0	0	0	0	0	0	0	0	0	0	0	0	0	0	0	0	0	0	0	0	0	0	0	0	0	0	0	0	0	0	asv1141	3	TAGGCAGCCGTTCGGAGCAACCATCTGTATCCTTGCACTCCTCGCCGGCAAATGGGTGACCATTTATGCTGCGTGGTGGTGGTGGTCCAACTATCCAGTGAATTTCGTCATGCCGGCTACCTTGCTCCCCAGCGCAATCGTGCTGGACTGTGTCCTGCTGTTGACGAGAAACTGGACCTTGACGGCCGTCATTGGGGCCTGGATGTTTGCGATTCTGTTTTACCCAACCAACTGGGCTATCTTTGCCTATAGCCATACGCCGCTCGTGGTCGATGGCACGCTGCTCTCATGGGCAGATTACATGGGCTTCTTGTATGTCCGGACCGGTACTCCTGAGTACATCCGGATGATCGAGGTGGGATCACTGCGT
f65c88b4a3f7ce18518712a7056a957d	0	0	0	0	0	0	0	0	3	0	0	0	0	0	0	0	0	0	0	0	0	0	0	0	0	0	0	0	0	0	0	0	0	0	0	0	0	0	0	0	0	0	asv1153	3	TCGTCAGCCGTTCGGCGCGACGATCACTATTCTAGCTCTTGGTTTTGGTAAGTGGATTGCCGTTTATACCTCTTGGTGGTGGTGGTCCAATTATCCGCCGAACTTCGTCATGCCTGCGACATTGCTTCCAAGCGCATTGGTCTTGGACATCACGCTCTTGCTGACCAGAAACTGGACTCTGACGGCTGTGGTCGGTGCGTGGATGTACGCCATTCTGTTTTACCCAAGCAACTGGCCAATCTTTGGCTATAGCCACACCCCGCTTGTGGTCGACGGATCGCTGCTCTCATGGGCAGATTACATGGGCTTCATGTACGTCCGTACCGGTACGCCTGAGTACATCAGAATGATCGAGGTCGGTTCGCTGCGCACCTTCGGTGG
d009af65ddec269ac7c00fbd0dc8fc74 + 25d0e3e18fd9a41eb5ad13c7f494a1bb	0	0	0	98	0	0	99	19	0	85	0	0	0	0	0	0	0	130	0	0	0	110	0	0	0	0	0	0	0	3	0	23	0	0	0	0	0	0	0	0	0	0	asv119 + asv124	567	TCGGCAGCCTTTTGGCGCAACCATTACAATTCTGGCATATGCATTCGGCAAGTGGATCGCGGTATACACTTCGTGGTGGTGGTGGTCTAACTATCCGCCAAACTTCGTTATGCCTGCGACGTTGATTCCGAGCGCGCTGGTTTTGGACATCACGCTCCTGTTGACCAGGAACTGGACCTTGACGGCTGTTGTTGGGGCATGGATGTTCGCCATTCTCTTTTATCCAAGCAACTGGCCTATTTTCGGCTACAGCCACACGCCGCTCGTGGTGGATGGTGCGTTGCTCTCATGGGCTGACTACATGGGATTCATGTATGTCAGGACCGGGACGCCTGAATACATCCGAATGATCGAGGTCGGTTCGCTGCGTACCTTCGGTGG
dfcee139551499902bd78bae1feddc17	0	0	0	0	0	0	0	0	0	0	0	0	0	0	0	0	3	0	0	0	0	0	0	0	0	0	0	0	0	0	0	0	0	0	0	0	0	0	0	0	0	0	asv1192	3	TCGACAGCCATTCGGAGCCACGCTCTGCATCTTGGCTCTAGGATTTGGGAAATGGGTCGCCGTCTACACGTCATGGTGGTGGTGGTCCAATTATCCTCCCAATTTCGTCATGCCTGCCACGCTGATTCCGAGTGCGTTGGTTCTCGACATCGTCCTCCTGCTCACCAGAAACTGGACGCTGACGGCGGTGATTGGGGCATGGATGTACGCAGCGCTGTTCTATCCTTCCAATTGGCCCATATTCGCCTATAGCCATACGCCTCTCGTCGTCGATGGGGCCCTGCTTTCATGGGCAGACTACATGGGCTTTATGTATGTCCGAACCGGAACACCTGAATACATCCGGATGATCGAAGTAGGATCATTGCGGACGTTCGGCGG
d623676fd6df3caff5bb5aca5a65390b + f8a33541adcd4226d5d00623b40d8180	0	0	0	0	0	0	0	0	0	0	0	0	0	0	0	0	5	0	0	0	0	0	0	0	0	0	0	0	0	0	0	0	0	0	0	0	0	0	0	0	0	0	asv1193 + asv1396	5	TCGGCAACCGTTCGGAGCAACCATAACCATTCTGGCGCTCCTTGCAGGAAAGTGGGTCACGGTTATTGCTGCTTGGTGGTGGTGGTCCAACTATCCGTATAACTTCGTCATGCCCGCCACTTTGCTCCCCAGCGCATTGGTCTTGGACATCGTTCTGTTGCTGACCCGGAGCTGGGTGATCACAGCGGTGGTTGGAGCATGGCTGTTCGCGGCGCTGTTCTACCCGACCAACTGGGCTTTATTCGGGTACAGCAAGACACCGATCGTCGTGGATGGGACACTGCTCTCTTGGGCCGACTATATGGGCTTCGTGTATGTCCGTACCGGAACCCCTGAATATATCCGGCTGATCGAGGTGGGGTCACTTCGCACGTTCGGCGG
09be6f02ab9479a3f05e1cafd13af386 + 88c4a5c751926dc524b82e7a87dc070f	0	0	0	50	0	0	0	0	7	0	0	60	3	0	0	0	0	98	0	0	0	0	0	0	0	0	0	0	0	4	313	0	0	0	0	0	0	0	0	0	0	0	asv120 + asv133	535	TCGGCAACCGTTTGGCGCCACCATTTGCATCCTGGCGCTGTTGGCGGGCAAATGGGTCACGATCTGGGCCGCCTGGTGGTGGTGGTCGAACTATCCCTATAACTTCGTGATGCCGTCCACCCTCCTGCCGAGCGCGATCGTGCTGGATGTCATCTTGCTCTTGACCAGAAACTGGACCATTACGGCCGTGATCGGCGCGTGGTTGTTTGCCGCGCTGTTTTATCCGACCAATTGGGCGATCTTCGCCTATAGCCATACGCCGGTTGTGATCGACGGCACCCTCCTGTCGTGGGCGGACTACATGGGCTTCGCCTATGTCCGCACCGGGACGCCGGAGTACATCCGGATGATCGAGGTCGGGTCGCTCCGCACGTTCGGCGG
d8e796d51757e84ae985879d1df2b31f	0	0	0	0	0	0	0	0	0	0	0	0	0	0	0	0	0	0	0	3	0	0	0	0	0	0	0	0	0	0	0	0	0	0	0	0	0	0	0	0	0	0	asv1203	3	TCGGCAGCCTTTTGGCGCAACCATTACAATTCTGGCATATGCATTCGGCAAGTGGATCGCGGTATACACTTCGTGGTGGTGGTGGTCTAACTATCCGCCAAACTTCGTTATGCCTGCGACGTTAATTCCTGGTGCGCTGGTTTTGGACATCACGCTCCTATTGACCAGGAACTGGACCATAACGGCTGTTATTGGGGCATGGATGTTTGCCATTCTGTTTTACCCAAGCAACTGGCCTATTTTTGGCTATAGCCACACGCCACTCGTGGTGGATGGTGCGTTGCTCTCATGGGCTGACTACATGGGATTCATGTATGTCAGGACCGGGACACCTGAATACATCCGAATGATCGAGGTTGGTTCGCTGCGTACTTTCGGTGG
348b64211af2a8c94b6a98ceb34037ee	0	0	0	0	0	0	0	0	0	0	0	0	0	0	0	0	0	0	0	3	0	0	0	0	0	0	0	0	0	0	0	0	0	0	0	0	0	0	0	0	0	0	asv1204	3	CCGACAACCATTCGGCGCGACGCTCTGCATTCTGGCGCTTGGCGCCGGCAAATGGATTGCCGTTTACACTTCCTGGTGGTGGTGGTCCAATTATCCACCTAACTTCGTCATGCCGGCTACAGCGATCCCCGGTGCCTTGGTTCTCGACATCGTGCTGTTGTTGACAAGGAACTGGACGCTGACGGCGGTGATCGGAGCGTGGATGTTCGCGGCACTGTTCTATCCGAGCAACTGGCCTATATTTGCCTATAGCCATACGCCTCTCGTCGTCGATGGCGCATTGCTCTCATGGGCGGACTACATGGGCTTCATGTATGTTCGTACCGGAACTCCTGAGTACATCCGGATGATCGAAGTAGGGTCGCTGCGCACATTCGGTGG
4f06d8c3a875dcd0d31ea9ab478679b0	0	0	0	0	0	0	0	0	0	0	0	0	0	0	0	0	0	0	0	0	0	3	0	0	0	0	0	0	0	0	0	0	0	0	0	0	0	0	0	0	0	0	asv1214	3	CCGTCAGCCGTTCGGAGCCACCATTTGCATCCTGGCGCTGTTGGCCGGCAAATGGGTTACCATCTGGGCCGCGTGGTGGTGGTGGTCCAACTATCCGTATAACTTCGTGATGCCCTCCACGCTTCTGCCCAGCGCGATCGTGCTCGACGTCGTGCTGTTGCTGACCAGAAACTGGACCATTACGGCCGTGATCGGAGCGTGGCTGTTTGCCGCGCTGTTCTATCCGACCAATTGGGCGATCTTCGCCTATAGCCATACGCCGGTCGTGATTGACGGCACGCTTCTGTCGTGGGCGGACTACATGGGCTTCGCCTATGTCCGCACCGGGACGCCGGAGTATATTCGGATGATCGAGGTCGGCTCGCTGCGCACGTTCGGCGG
6b4363391b7699861ac693992d2e0354 + 0c3d67c7c8b3279ed6421e952566f89e	0	0	0	0	0	0	0	0	0	0	0	0	0	0	0	0	0	0	0	0	0	0	0	0	0	0	0	0	0	0	0	0	0	0	0	0	539	0	0	0	0	0	asv123 + asv127	539	CCGTCAACCGTTTGGTGCCACCATTTGTATTCTTGCGCTTCTCGCAGGGAAATGGGTCACCATTTGGGCAGCCTGGTGGTGGTGGTCGAACTATCCATACAATTTCGTCATGCCATCCACGCTGTTGCCAAGCGCAATGGTCTTGGACATTATTCTCTTGTTGACTAGAAACTGGACGCTGACAGCGGTGATCGGTGCATGGCTGTTTGCAATTCTGTTCTATCCGACCAATTGGGCAATTTTTGCCTATAGCCATACGCCACTCGTTGTCGATGGCACCTTGCTTTCATGGGCAGACTACATGGGTTTCTTGTATGTCCGCACCGGAACGCCTGAGTACATCCGAATGATCGAGGTTGGATCGCTGCGTACCTTCGGTGG
5e1407e66e4532c3d24674af05d47b1f	0	0	0	0	0	0	0	0	0	0	0	0	0	0	0	0	0	0	0	0	0	0	0	0	0	0	3	0	0	0	0	0	0	0	0	0	0	0	0	0	0	0	asv1231	3	TCGCCAGCCGTTTGGAGCCACGATCACGATCCTCGCGCTCCTCGCAGGGAAGTGGGTCACGATCGTCGCCGCCTGGTGGTGGTGGTCGAACTACCCCTACAACTTTGTCATGCCGTCCACGCTGTTGCCGAGCGCCATCGTTTTGGACATCGTGCTGTTGTTGACCAGAAACTGGACGTTGACGGCGGTGATCGGAGCCTGGATGTTTGCGGCTTTGTTCTATCCGACCAACTGGGCCATCTTTGCCTATAGCCATACGCCGCTCGTCGTCGATGGCACCTTGCTCTCCTGGGCGGACTACATGGGCTTCGCGTATGTTCGGACCGGGACTCCAGAGTATATTCGGATGATCGAGGTAGGCTCGCTGCGGACCTTCGGTGG
30e7253027c68e2c368d9cfb93f79052 + ce7460199b8a5721871601962a085234	0	0	0	0	123	42	0	0	8	3	0	0	0	0	0	0	0	18	0	0	65	0	0	20	62	12	0	0	0	0	4	65	0	0	0	0	0	0	0	0	0	0	asv125 + asv168	422	TCGTCAGCCGTTCGGCGCGACGATCACCATTCTGGCTCTCGGTTTCGGAAAGTGGATTGCCGTCTATACGTCTTGGTGGTGGTGGTCCAATTATCCGCCGAACTTCGTCATGCCTGCGACACTGCTTCCTAGCGCACTGGTCCTGGACATCACGCTATTGCTGACCAGGAACTGGACGTTGACGGCTGTGATCGGAGCATGGATGTACGCCATTTTATTTTACCCGAGCAACTGGCCAATTTTTGGTTACAGCCATACCCCGCTCGTGGTTGATGGCTCGCTTCTCTCATGGGCTGACTACATGGGTTTCATGTATGTCCGTACCGGGACGCCTGAATACATCCGAATGATTGAGGTCGGTTCGCTGCGCACCTTCGGTGG
e06c36511c317307366faf1bea8f53a5	0	0	0	0	0	0	0	0	0	0	0	0	0	0	0	0	0	0	0	0	0	0	0	0	0	0	0	0	0	0	0	0	0	3	0	0	0	0	0	0	0	0	asv1254	3	TCGGCAACCGTTCGGTGCCACCCTCACGATTCTGGCCTATGCCTTCGGGAAGTGGATCGCCGTGTACACCTCCTGGTGGTGGTGGTCGAACTATCCGCCGAACTTCGTCATGCCGGCCACATTGATTCCCAGTGCCCTGGTCCTCGATATCACACTCCTGTTGACCAGAAACTGGACCTTGACGGCCGTGGTCGGAGCCTGGATGTACGCGATCCTGTTTTACCCAAGCAACTGGCCGATCTTCGGCTACAGCCATACGCCGATCGTGGTCGATGGCACCTTGCTCTCATGGGCTGACTACATGGGCTTCATGTACGTCCGCACCGGGACGCCTGAGTACATCCGGATGATCGAGGTCGGATCGCTGCGGACCTTCGGTGG
9e7f7c281349971bb672e3529c169995	0	0	0	0	0	0	0	0	0	0	0	0	0	0	0	0	0	0	0	0	0	0	0	0	0	0	0	0	0	0	0	0	0	0	3	0	0	0	0	0	0	0	asv1267	3	TCGCCAGCCCTTTAGGACCACGATCACCATCTTGGCGCTGCTCGCGGGAAAGTGGGTCACCATCGTGGCCGCCTAGTAGTGGTGGTCGAACTACCCCTACAACTTCGTCATGCCGTCCACGCTGCTACCAAGCACCATCGTGTTGGACATCGTGCTGTTGTTGACCAGAAACTGAACGTTGACAACAGTGATCAACACCTGGATGTTTGCCGCACTTTTTTACCCAACCAACTAAACCATCTTTAGCTATAGCCATACGCCGCTCGTCGTCGATGGCACCTTGCTCTCCTGGACGAACTACATAAACTTCGCGTATGTCCGGACCGGGACGCCGGAGTATATTCGGATGATCGAAGTAGGCTCGCTGCGGACCTTCAGAAG
bfbc8349cd1d399010136cd84ebc2338 + 8484c614fe53617089f3fe9e610cb9b5	0	0	0	20	70	35	0	0	0	0	0	0	0	0	0	0	0	72	13	0	0	132	10	24	71	0	0	0	0	0	0	52	0	0	0	0	0	0	0	0	0	0	asv128 + asv132	499	TCGTCAGCCGTTCGGTGCGACGATTACCATTCTGGCTCTCGCGGCAGGAAAGTGGATGGCCGTATATACGTCTTGGTGGTGGTGGTCGAATTATCCACCGAACTTTGTTATGCCTGCGACGCTACTTCCTAGCGCCCTGGTCTTGGACATCACGCTCTTGTTGACTAGAAACTGGACCTTGACGGCTGTCATCGGTGCTTGGATGTACGCAATTCTATTTTATCCAAGCAACTGGCCGATCTTTGGCTATAGTCACACGCCGATTGTGGTCGATGGGTCGTTGCTCTCATGGGCTGACTACATGGGCTTCATGTATGTCCGTACCGGAACGCCTGAATACATCAGAATGATCGAGGTTGGTTCGCTGCGCACCTTCGGTGG
82b2484bf5840726ad08493221b2052a	0	0	0	0	0	0	0	0	0	0	0	0	0	0	0	0	0	0	0	0	0	0	0	0	0	0	0	0	0	0	0	0	0	0	0	3	0	0	0	0	0	0	asv1289	3	TCGCCAGCCCTTTGGGGCCACGATCACCATCCTGGCGCTGCTCGCCGGTAAGTGGGTCACGATCGTCGCCGCCTGGTGGTGGTGGTCGAATTACCCGTATAACTTCGTCATGCCGGCCACCTTGCTGCCGAGCGCCATCGTCCTGGACATCGTCTTGTTGTTGACCCGGAATTGGACGCTGACGGCCGTGATCGGCGTCTGGATGTTTGCCGCGTTGTTTTATCCGATGAACTGGGTTTTGTTCGCCTATAGTCATACGTCGCTGGTCGTCGATGGCACCTTGTTGTCGTGGGCGGATTACATGGGCTTCTTGTATGTGCGGACCGGGACGTTGGAGTACATTCGGATGATCGAAGTGGGCTCGTTGCGCACCTTCGGCGG
83dc4c29c6279f5208754bc407e4d75e	0	0	0	0	0	0	0	0	0	0	0	0	0	0	0	0	0	0	0	0	0	0	0	0	0	0	0	0	0	0	0	0	0	0	0	0	3	0	0	0	0	0	asv1297	3	TCGACAACCCTTCGGTGCAACGATTACTATTCTGGCGTATGCATTCGGAAAGTGGATCGCTGTCTACACGTCGTGGTGGTGGTGGTCCAACTATCCACCAAACTTCGTCATGCCTGCGACATTGATTCCAAGTGCGCTGGTGTTGGACATCACGCTGTTGTTGACTCGGAACTGGACGTTGACAGCGGTGGTTGGAGCTTGGATGTTCGCCATTCTATTTTATCCTAGCAACTGGCCGATCTTTGGCTATAGCCATACCCCTCTCGTGGTCGATGGAGCGTTGCTTTCATGGGCTGACTACATGGGCTTCATGTATGTTCGTACTGGAACGCCGGAATACATTCGGATGATCGAAGTTGGATCATTGCGGACGTTCGGTGG
828317ed1cbbb59510fc53d65926b4ea + db6c5adc91ca38b6e4e005ad46a8d48c	118	117	0	0	0	0	0	0	0	0	0	0	0	0	56	54	0	0	0	0	0	0	0	0	0	0	0	0	0	15	0	0	0	0	0	0	0	0	76	0	0	0	asv130 + asv151	436	CAGGCAGCCCTTCGGAGCAACCATCTGTATTCTGGCGCTTCTTGCCGGGAAGTGGGTAACCATTTGGGCGGCTTGGTGGTGGTGGTCCAACTACCCCGTCAACTTTGTCATGCCGTCTACGTTGCTTCCCAGCGCAATCGTACTGGACTGCGTGCTGTTGCTGACCAGAAACTGGACGCTAACGGCCGTCATCGGAGCTTGGATGTTCGCGATTCTGTTTTATCCGACCAACTGGGCCCTCTTTGCCTATAGCCATACACCGATTGTCGTGGATGGCACGCTGCTCTCATGGGCAGACTACATGGGCTTTGCGTATATTCGTACCGGCACCCCGGAATACATCCGAATGATCGAGGTTGGATCGCTGCGTACCTTCGGTG
1eb6e4bc702a1c6978d8b2f354b29975	0	0	0	0	0	0	0	0	0	0	0	0	0	0	0	0	0	0	0	0	0	0	0	0	0	0	0	0	0	0	0	0	0	0	0	0	0	3	0	0	0	0	asv1300	3	TCGGCAACCCTTCGGCGCCACGATCACCATCCTCGCGCTTCTTGCCGGCAAGTGGGTCACGATTTGGGCCGCCTGGTGGTGGTGGTCCAATTATCCGTATAACTTTGTGATGCCCTCCACCCTGCTGCCGAGCGCCATCGTGTTGGACATCATCCTGTTGTTGACGCGGAACTGGACCTTGACCGCGGTGATCGGGGCCTGGCTCTTCGCCATCCTGTTCTACCCGACCAATTGGGCCATCTTCGCCTACAGCCACACGCCGGTCGTGGTCGACGGCACGCTGCTGTCGTGGGCCGACTATATGGGCTTCGCCTATGTCCGCACCGGGACGCCCGAGTACATTCGGATGATCGAGGTCGGGTCGCTCCGCACCTTCGGCGG
0cb688e3637808f51a44ae21e0c6a617	0	0	0	0	0	0	0	0	0	0	0	0	0	0	0	0	0	0	0	0	0	0	0	0	0	0	0	0	0	0	0	0	0	0	0	0	0	3	0	0	0	0	asv1302	3	TCGCCAGCCTTTTGGGGCGACGATCACGATCCTGGCGCTGCTGGCCGGGAAGTGGGTGACGATCGTGGCTGCCTGGTGGTGGTGGTCGAACTATCCGTATAACTTCGTCATGCCGTCCACCCTGCTGCCGAGCGCGCTGGTGCTGGACATCGTCTTGTTGTTGACGCGGAACTGGACCTTGACGGCGGTGATCGGGGCCTGGCTGTTTGCGGCCTTGTTCTATCCGACGAACTGGGCCATCTTTGCGTACAGCCATACGCCGCTGGTCATCGACGGCACCTTGCTGTCGTGGGCGGACTACATGGGCTTTGCGTATGTCCGGACCGGCACACCGGAGTACATTCGGATGATCGAGGTGGGCTCGCTGCGGACGTTCGGCGG
674fd318f56531dfedb8c4c0c0b650e9 + 3e1aa008692a51236e365fe44f836f8f	0	0	5	0	0	0	142	253	0	0	0	0	0	0	0	0	4	0	0	0	0	0	0	0	0	0	0	0	0	0	0	0	0	0	0	0	18	0	0	0	0	0	asv135 + asv146	422	CAGGCAGCCATTTGGGGCAACGATCACTATCCTGGCGCTCCTTGCCGGTAAGTGGGTCACCATCTGGGCCGCGTGGTGGTGGTGGTCCAACTATCCGTATAACTTCGTCATGCCAGCCACACTGCTCCCGAGCGCAATCGTTCTCGACATCATCCTGCTGTTAACCAGAAACTGGACCCTGACAGCAGTGATCGGAGCATGGCTGTTTGCCGCGTTGTTCTATCCGACCAACTGGGCGATTTTTGCCTATAGCCATACGCCCCTCGTAGTCGATGGCACCCTGCTCTCATGGGCTGACTACATGGGCTTCGCGTATATCCGTACAGGAACGCCTGAATACATCCGGATGATCGAGGTTGGATCGCTGCGCACCTTCGGCGG
f544a3f31965c4399441b302197b098a + 362a5e9264e7e84e1ac7ed6ae48f2bcf	0	0	0	158	0	0	0	0	0	0	0	0	0	0	34	0	0	0	0	53	0	53	0	0	0	0	0	0	0	0	0	0	0	0	0	0	0	0	81	0	0	0	asv137 + asv162	379	TCGTCAGCCGTTCGGCGCGACGATCACCATTCTGGCTCTCGGTTTCGGAAAGTGGATTGCCGTCTATACGTCTTGGTGGTGGTGGTCCAATTATCCGCCGAACTTCGTCATGCCTGCGACACTGCTTCCTAGCGCACTGGTCCTGGACATCACGCTCTTGCTGACCAGGAACTGGACGTTGACGGCTGTGATCGGAGCATGGATGTACGCCATTTTATTTTACCCGAGCAACTGGCCAATTTTTGGTTACAGCCACACCCCGATCGTGGTTGATGGCTCGCTTCTCTCATGGGCAGACTACATGGGCTTCATGTATGTCCGTACCGGGACGCCTGAGTACATCCGAATGATCGAGGTCGGTTCGCTGCGCACCTTCGGTGG
cc068d115240d6b1809cf711c39d0e47 + fa3c84c8ddb9af1635ca6b61458072a9	0	0	0	0	0	0	0	0	0	0	0	355	0	0	0	0	0	0	0	0	0	0	0	0	0	0	0	0	0	0	0	0	0	0	0	0	0	0	0	0	0	0	asv138 + asv185	355	TCGTCAGCCGTTCGGTGCCACGATCACCATTCTGGCTCTCGGTTTTGGTAAGTGGATTGCCGTGTACACCTCGTGGTGGTGGTGGTCCAATTATCCCCCGAACTTCGTCATGCCTGCAACGCTCCTTCCGAGCGCACTGGTCTTGGACATCACGCTCTTGCTGACCAGAAACTGGACCTTGACGGCGGTGGTCGGAGCTTGGATGTACGCGATTCTGTTTTACCCGAGCAACTGGCCGATCTTCGGCTATAGCCACACTCCGCTTGTGGTTGACGGGGCGCTGCTCTCATGGGCCGACTACATGGGCTTCATGTATGTCCGCACCGGGACGCCTGAGTATATCCGAATGATTGAGGTCGGTTCGCTGCGCACGTTCGGTGG
110fc70cecf23c0c9eb700bc238ce18d + fa81b6d6fe7c6ff04da95de031017bc7	0	0	0	0	42	0	0	0	0	0	0	0	0	0	64	0	0	0	0	0	16	0	0	3	0	0	0	71	40	0	0	27	0	0	0	0	0	0	33	0	0	0	asv140 + asv232	296	CCGGCAACCGTTTGGGGCCACCCTCTGTATCTTGGCCCTAGGGTTTGGAAAGTGGGTTGCCGTCTACACGTCATGGTGGTGGTGGTCGAATTATCCGCCCAATTTCGTCATGCCTGCCACCCTGATCCCGAGTGCGTTAGTTCTGGACATCGTCCTCTTGCTGACCAGGAACTGGACACTCACGGCAGTGATCGGAGCATGGCTGTACGCAGCACTGTTCTATCCTTCCAATTGGCCCATCTTCGCCTATAGCCATACGCCGCTCGTCGTCGATGGCGCCTTGCTCTCCTGGGCCGACTACATGGGCTTCATGTATGTCAGAACCGGAACGCCTGAATACATCCGTATGATCGAAGTCGGATCCTTGCGGACGTTCGGCGG
6c88da69988bb95692915ee050a7d35b + 0855004e04cda62be926068d15d0e320	0	0	0	0	0	0	0	0	0	0	0	0	0	0	0	0	0	0	0	0	0	0	0	0	0	0	0	119	192	98	0	0	0	0	0	0	0	0	0	0	0	0	asv141 + asv147	409	TCGGCAGCCGTTCGGAGCCACACTCTGTATCTTGGCTCTAGGATTTGGGAAATGGGTCGCCGTCTACACATCCTGGTGGTGGTGGTCCAATTATCCTCCGAATTTCGTCATGCCGGCCACATTGATTCCGAGTGCGTTGGTGTTGGACATCGTCCTCCTGCTGACCAGGAATTGGACCCTGACAGCGGTGATTGGAGCATGGATGTACGCAGCACTGTTCTATCCGTCCAATTGGCCGATCTTCGCCTATAGTCACACGCCGCTCGTGGTTGATGGGGCGTTGCTGTCATGGGCTGACTACATGGGCTTTATGTACGTCCGAACCGGAACCCCTGAATACATCCGGATGATCGAAGTCGGATCATTGCGGACATTCGGCGG
f97a02a086a9da0e5d9879f43a0f7233 + 1d2f24f8f2c99b21d7168e04d533bf21	0	0	8	0	35	12	0	0	0	0	0	0	4	0	0	0	43	0	0	0	69	0	16	0	0	0	34	0	0	0	16	0	44	61	0	0	0	8	0	0	0	0	asv143 + asv175	350	CAGGCAGCCCTTCGGAGCAACCATCTGTATTCTGGCGCTTCTTGCCGGAAAGTGGGTAACCATTTGGGCGGCTTGGTGGTGGTGGTCCAACTACCCCGTCAACTTTGTCATGCCGTCTACGTTGCTTCCCAGCGCAATCGTACTGGACTGCGTGCTGTTGCTGACCAGAAACTGGACGCTAACGGCCGTCATCGGAGCTTGGATGTTCGCGATTCTGTTTTATCCGACCAACTGGGCCCTCTTTGCCTATAGCCATACACCGATTGTCGTGGATGGCACGCTGCTCTCATGGGCAGACTACATGGGCTTTGCGTATATTCGTACCGGCACCCCGGAATACATCCGAATGATCGAGGTTGGATCGCTGCGTACCTTCGGTG
aaae84fb70a06c6e05a74b3571c11157 + 0e6969409b91d8f99177a4691e9aa8db	0	0	0	0	0	0	0	0	0	0	0	0	0	0	0	0	0	0	0	0	18	0	0	0	0	0	7	0	0	0	0	0	0	0	0	0	326	0	0	0	0	0	asv144 + asv173	351	TCGTCAGCCATTCGGTGCGACGATTACCATTCTGGCTCTTGGTTTTGGAAAGTGGATTGCAGTTTATACCTCTTGGTGGTGGTGGTCGAATTATCCACCGAACTTCGTCATGCCTGCGACGTTGCTTCCTAGTGCGTTAGTTCTGGACATCACGCTCTTGCTCACTAGGAATTGGACATTGACGGCGGTAGTTGGCGCGTGGATGTATGCCATTCTGTTCTACCCGAGCAACTGGCCGATCTTCGGCTATAGCCACACTCCGATCGTGGTCGATGGAGCGTTGCTCTCATGGGCTGACTATATGGGATTCATGTATGTCCGCACCGGGACGCCTGAGTACATCCGAATGATCGAGGTCGGTTCGCTGCGCACCTTCGGTGG
69eff727990de493e7e7271c0de36da6	0	0	0	0	0	0	0	0	0	0	0	0	0	0	0	0	0	0	0	0	0	0	0	0	0	2	0	0	0	0	0	0	0	0	0	0	0	0	0	0	0	0	asv1458	2	CCGCCAGCCGTTCGGTGCGACAATCTCAATCCTCGCACTCGGCTTCGGGAAATGGGTCGCAGTTTACACCTCTTGGTGGTGGTGGTCGAACTATCCGCCGAACTTCGTTATGCCTGCCACGCTGCTTCCCAGCGCCTTGGTTCTCGACATTGTGCTGTTGTTGACCAGGAACTGGACGATAACGGCGGTGATCGGAGCATGGATGTTCGCGATCCTGTTCTACCCGTCCAACTGGCCTATTTTCGGGTACAGCCATACACCGATCGTCATCGATGGCACCCTGCTCTCGT
b45d13da16437a1a055d1abdb22fee74 + 2c0fde702bf15cbfaff8469077af2bf0	0	0	0	0	0	0	0	0	0	0	0	0	0	0	0	0	0	0	69	0	0	0	0	0	0	0	0	0	0	0	2	0	0	270	0	0	0	0	0	0	0	0	asv149 + asv171	341	TCGTCAGCCTTTCGGAGCCACCATTTGCATCTTGGCGCTGTTGGCCGGCAAATGGGTTACCATCTGGGCCGCTTGGTGGTGGTGGTCTAACTATCCGTATAACTTCGTGATGCCCTCCACGCTTCTGCCCAGCGCGATCGTGCTTGACGTCGTGCTGTTGCTGACCAGAAACTGGACTATTACGGCCGTAATTGGAGCGTGGCTGTTTGCCGCGCTGTTCTATCCGACCAATTGGGCGATCTTCGCCTATAGCCATACGCCGGTCGTGATCGATGGCACGCTCCTGTCGTGGGCGGACTACATGGGCTTCGCCTATGTCCGTACCGGGACGCCGGAGTATATTCGGATGATCGAGGTCGGCTCGCTGCGCACATTCGGCGG
c1ff39d1067cbf3be6ef0bf346fb372a + 98ed141e4257898414b7d153c90ab980	0	0	0	0	0	0	0	0	0	0	0	0	0	0	0	0	0	0	0	0	0	0	0	0	0	0	0	0	0	0	0	0	0	0	0	0	0	0	0	316	0	0	asv153 + asv179	316	TCGCCAGCCCTTTGGGGCCACGATCACCATTCTGGCGCTCCTGGCCGGCAAATGGGTCACGATCGTCGCCGCCTGGTGGTGGTGGTCGAACTATCCGTACAACTTCGTCATGCCGTCCACGCTGCTGCCGAGCGCGATCGTCCTGGACATTGTGCTGCTATTGACCCGGAACTGGACGCTGACGGCGGTGCTCGGGGCCTGGATGTTTGCGGCCTTGTTCTATCCGACCAACTGGGCCATCTTTGCCTATAGCCATACGCCGCTGGTCGTCGATGGCACCTTGCTGTCGTGGGCGGACTACATGGGCTTTGCGTATGTGCGGACGGGGACGCCGGAGTACATCCGGATGATCGAAGTGGGCTCGCTGCGGACCTTCGGCGG
063d422f09504281cb113abad2cda4a3 + a405a5651ead349ae60536b61d34eed1	0	0	0	42	0	0	0	0	0	0	0	0	0	0	0	0	0	0	0	45	0	207	0	0	0	0	0	0	0	0	0	0	0	25	0	0	0	0	0	0	0	0	asv154 + asv177	319	TCGTCAGCCGTTCGGTGCCACGATCACCATTCTGGCTCTCGGTTTTGGGAAGTGGATTGCCGTGTATACCTCTTGGTGGTGGTGGTCCAATTATCCCCCGAACTTCGTCATGCCTGCGACGCTCCTTCCGAGCGCACTGGTCTTGGACATCACGCTCTTGCTGACCAGAAACTGGACCTTGACGGCGGTGGTCGGAGCTTGGATGTACGCGATTCTGTTTTACCCGAGCAACTGGCCGATCTTCGGCTATAGCCATACGCCGCTTGTGGTCGATGGTTCGTTGCTGTCATGGGCCGACTACATGGGCTTCATGTATGTCCGCACCGGGACGCCTGAGTACATCCGAATGATCGAGGTCGGTTCGCTGCGCACGTTCGGTGG
41ee556ec80c6ec22eaa6d0b8bf78ff7 + 6955c408fcf20845a82e66fad3cc70ef	0	0	0	0	0	0	0	0	0	0	0	0	0	0	0	0	0	0	0	319	23	0	0	0	0	0	0	0	0	0	0	0	0	0	0	0	0	0	0	0	0	0	asv155 + asv157	342	TCGTCAGCCGTTCGGTGCCACGATCACCATTCTGGCTCTCGGTTTTGGGAAGTGGATTGCCGTGTATACCTCTTGGTGGTGGTGGTCCAATTATCCCCCGAACTTCGTCATGCCTGCGACGCTCCTTCCGAGCGCACTGGTCTTGGACATCACGCTCTTGCTGACCAGAAACTGGACCTTGACGGCGGTGGTCGGAGCTTGGATGTACGCGATTCTGTTTTACCCGAGCAACTGGCCGATCTTCGGCTATAGCCATACGCCGCTTGTGGTCGATGGTTCGTTGCTGTCATGGGCTGACTACATGGGCTTCATGTATGTCCGCACCGGGACGCCTGAGTACATCCGAATGATCGAGGTCGGTTCGCTGCGCACGTTCGGTGG
56996e477a6e740887fd23724c1d1b4b + eb0810a70a8e1c331e00724cc8a57281	0	0	298	0	0	0	0	0	0	0	0	0	0	0	0	0	0	0	0	0	0	0	0	0	0	0	0	0	0	0	0	0	0	0	0	0	0	0	0	0	0	0	asv158 + asv188	298	CCGCCAACCATTTGGAGCCACGATCACGATCTTGGCACTCCTTGCTGGCAAGTGGGTCACGATCGTTGCCGCCTGGTGGTGGTGGTCCAACTATCCGTATAACTTCGTCATGCCAGCCACATTGCTCCCGAGCGCACTCGTTCTCGACATCATCCTGCTGTTAACCAGAAACTGGACGCTGACGGCAGTGATCGGAGCATGGTTGTTTGCAGCGCTGTTTTATCCGACGAACTGGGCAATCTTTGCGTATAGCCATACGCCTCTTGTGGTCGATGGTACCCTGCTTTCATGGGCAGACTACATGGGCTTCTTGTATGTGCGCACTGGGACGCCTGAGTACATTCGGATGATCGAAGTGGGATCGCTGCGTACCTTCGGCGG
95b32f1686a5cd899082395ce432f4e4 + 9685398c1833209821bd27fc853f86db	0	0	0	46	0	0	0	0	0	0	0	0	0	0	0	0	0	0	42	0	0	58	153	0	0	0	0	0	0	0	0	0	0	0	0	0	0	0	0	0	0	0	asv159 + asv183	299	TCGGCAGCCTTTTGGCGCGACCATTACAATTCTGGCATATGCATTCGGCAAATGGATCGCGGTGTACACTTCGTGGTGGTGGTGGTCTAACTATCCGCCAAACTTCGTTATGCCTGCGACGTTAATTCCGAGCGCGCTGGTTTTGGACATTACGCTCCTGTTGACCAGGAACTGGACCTTGACGGCGGTCGTTGGAGCCTGGATGTTTGCCATTCTCTTTTATCCAAGCAACTGGCCTATTTTTGGCTATAGCCACACGCCAATCGTGGTGGATGGTGCGTTGCTCTCATGGGCTGACTACATGGGATTCATGTATGTCAGAACCGGAACGCCTGAATACATCCGAATGATCGAGGTCGGTTCGCTGCGTACCTTCGGTGG
423ba52c00b61967c65b2ac5a5ca78aa + 3a339020ad8c3ba2d5be78ba7d8d2571	0	0	0	47	0	0	0	0	0	0	0	0	0	0	0	0	0	0	0	0	0	219	0	0	13	0	0	0	0	0	0	0	0	0	0	0	0	0	0	0	0	0	asv161 + asv196	279	TCGTCAGCCGTTCGGTGCGACGATTACCATTCTGGCTCTCGCGGCAGGAAAGTGGATGGCCGTATATACGTCTTGGTGGTGGTGGTCGAATTATCCACCGAACTTTGTTATGCCTGCGACGCTACTTCCTAGCGCCCTGGTCTTGGACATCACGCTCTTGTTGACTAGAAACTGGACATTGACGGCTGTCATCGGTGCCTGGATGTACGCAATTCTATTTTATCCAAGCAACTGGCCGATCTTTGGCTATAGTCACACGCCGATTGTGGTCGATGGGTCGTTGCTCTCATGGGCTGACTACATGGGCTTCATGTATGTCCGTACCGGAACGCCTGAATACATCAGAATGATCGAGGTTGGTTCGCTGCGCACCTTCGGTGG
17aaf0cca051459a2934ed35f5576555 + d081f06c5d7a4250219f237a2456ab18	0	0	0	0	0	0	0	0	0	0	34	0	0	0	0	0	0	76	0	0	0	0	0	0	0	0	0	0	0	0	187	0	0	0	0	0	0	0	0	0	0	0	asv169 + asv176	297	TCGGCAACCGTTTGGCGCCACCATTTGCATCCTGGCGCTGTTGGCGGGCAAATGGGTCACGATCTGGGCCGCCTGGTGGTGGTGGTCGAACTATCCCTATAACTTCGTGATGCCGTCCACCCTCCTGCCGAGCGCGATCGTGCTGGATGTCATCTTACTCTTGACCAGAAACTGGACCATTACGGCCGTGATCGGCGCGTGGTTGTTTGCCGCGCTGTTTTATCCGACCAATTGGGCGATCTTCGCCTATAGCCATACGCCGGTTGTGATCGACGGCACCCTCCTGTCGTGGGCGGACTACATGGGCTTCGCCTATGTCCGCACCGGGACGCCGGAGTACATCCGGATGATCGAGGTCGGGTCGCTCCGCACGTTCGGCGG
005d18d4b31697d679f9cd06df1b8e13 + e1d3fa97742ab4b4a2a084241c408598	0	0	0	0	0	0	0	0	0	0	0	0	0	0	0	0	0	0	0	0	0	0	0	0	0	0	0	0	0	0	48	0	144	49	0	0	0	0	0	0	0	0	asv178 + asv212	241	TCGGCAGCCCTTCGGCGCCACGATCACGATCCTCGCGCTTCTCGCAGGCAAGTGGGTCACGATCTGGGCCGCCTGGTGGTGGTGGTCCAATTATCCGTATAACTTCGTGATGCCCTCCACGCTGCTGCCCAGCGCGATTGTGTTGGACATCATCCTGTTGTTGACGCGGAACTGGACCTTGACGGCGGTGATCGGGGCATGGCTCTTCGCCATCCTGTTCTACCCGACCAATTGGGCCATCTTCGCCTACAGCCATACACCGGTCGTCATCGACGGCACGCTGCTGTCGTGGGCCGACTACATGGGCTTTGCCTATGTTCGCACCGGAACGCCCGAATACATTCGGATGATCGAGGTCGGGTCGCTCCGCACCTTCGGCGG
265f9ba50661d3ae24ad78b956d100f2 + 6e5a2f420d1af3e5102e5d21b8cf214f	0	0	0	277	0	0	0	0	0	0	0	0	0	0	0	0	0	0	0	0	0	0	0	0	0	0	0	0	0	0	0	0	0	0	0	0	0	0	0	0	0	0	asv180 + asv184	277	TCGTCAGCCGTTCGGTGCCACGATCACCATTCTGGCTCTCGGTTTTGGCAAGTGGATTGCCGTGTATACCTCGTGGTGGTGGTGGTCCAATTATCCCCCGAACTTCGTCATGCCTGCGACGCTCCTTCCGAGCGCACTGGTCTTGGACATCACGCTCTTGCTGACCAGAAACTGGACCTTGACGGCGGTGGTCGGAGCTTGGATGTACGCGATTCTGTTTTACCCGAGCAACTGGCCGATCTTCGGCTATAGCCACACTCCGCTTGTGGTTGACGGAGCGCTGCTCTCATGGGCCGACTACATGGGCTTCATGTATGTCCGCACCGGGACGCCTGAGTATATCCGAATGATCGAGGTCGGTTCGCTGCGCACGTTCGGTGG
4d9cf9366dd1332955195bdb11e44ca5 + 019a4d8424eb31cf9488eb6d8a4f4747	0	0	0	0	212	55	0	0	0	0	0	0	0	0	0	0	0	0	0	0	0	0	0	0	0	0	0	0	0	0	0	2	0	0	0	0	0	0	0	0	0	0	asv181 + asv191	269	TCGGCAACCCTTTGGGGCCACGATCACCATCCTCGCCCTGCTCGCGGGGAAATGGGTCACGATCGTTGCCGCCTGGTGGTGGTGGTCCAACTACCCCTACAACTTCGTCATGCCGGCCACCCTGCTTCCGAGCGCCATCGTCTTGGACATCGTCCTGTTGTTGACCAGAAACTGGACGTTGACAGCGGTGATCGGCGCCTGGATGTTTGCGGCCCTGTTCTATCCGACCAACTGGGCCATCTTCGCCTATAGCCATACCCCGTTGGTGGTTGATGGGACCTTGCTCTCCTGGGCGGACTACATGGGCTTCGCGTATGTCCGAACGGGGACGCCTGAGTACATCCGGATGATCGAGGTCGGCTCGCTGCGCACGTTCGGCGG
d71e25de3d85eadfe47b3a7e0e225a49 + d6f960a2ef1d12bf8bf8090623196ac7	0	0	0	0	33	69	0	0	0	0	0	0	116	0	0	0	0	0	0	0	0	0	0	0	0	0	19	0	0	14	0	0	0	0	0	0	0	0	0	0	0	0	asv186 + asv201	251	TAGACAGCCGTTCGGAGCAACCATCTGTATCCTGGCACTCCTCGCCGGCAAATGGGTGACCATTTATGCTGCTTGGTGGTGGTGGTCCAACTATCCGGTGAATTTCGTCATGCCGGCTACTTTGCTTCCCAGCGCAATCGTGTTGGACTGTGTCCTGCTGTTGACGAGAAACTGGACATTGACGGCCGTCATTGGGGCCTGGATGTTCGCGATTCTGTTTTACCCAACCAACTGGGCCATCTTTGCCTATAGCCATACGCCGCTTGTGGTCGATGGCACGCTGCTCTCATGGGCAGATTACATGGGCTTTCTGTATGTCCGGACCGGTACCCCTGAGTACATCCGGATGATCGAAGTGGGATCACTGCGTACCTTTGGTG
5c0261ecf0c10f61d56e25775b73cadc + f04b9916404418f7eb7f78e31ae85e52	0	0	0	0	0	0	0	0	0	0	0	0	0	0	0	0	0	0	0	0	0	0	0	0	0	0	0	0	0	0	0	0	0	0	246	0	0	0	0	0	0	0	asv189 + asv203	246	TCGGCAGCCGTTCGGCGCCACGATCACGATTCTGGCGCTGGGGTTCGGGAAATGGATTGCCGTGTATACCTCGTGGTGGTGGTGGTCCAATTATCCGCCGAACTTCGTCATGCCGGCAACGCTGCTGCCGAGCGCGTTGGTCTTGGACATCACGCTGTTGTTGACTAGGAACTGGACCTTGACGGCGGTGGTCGGCGCTTGGATGTACGCGATTCTCTTTTACCCAAGCAACTGGCCGATCTTTGGGTATAGCCACACGCCGCTGGTGGTCGATGGGTCGTTGCTCTCTTGGGCCGACTACATGGGCTTCATGTATGTCCGGACCGGGACGCCGGAGTATATCCGCATGATTGAGGTCGGGTCGCTGCGTACCTTCGGGGG
1468f3b0b7cca06b13d1f0211fb340e5 + 48a2a5a0b4e416ae501c6057f995a40d	0	0	0	0	0	0	0	0	0	0	0	0	0	201	0	0	0	0	0	0	0	0	0	0	0	0	0	0	0	0	0	0	0	0	0	0	0	0	0	0	0	0	asv193 + asv251	201	TCGGCAACCATTCGGCGCCACGATCACGATCTTGGCCCTGCTTGCCGGGAAGTGGGTCACCATCTGGGCCGCCTGGTGGTGGTGGTCTAATTATCCGTATAACTTCGTGATGCCCTCCACGCTGCTGCCCAGCGCGATTGTGCTGGACATCATCCTGTTGTTGACGAGGAACTGGACCTTGACGGCGGTGATCGGGGCGTGGCTCTTCGCCATCCTGTTCTACCCGACCAATTGGGCCATCTTCGCCTACAGCCATACCCCGGTCGTTATTGACGGCACACTCCTTTCGTGGGCCGACTACATGGGCTTCGCCTATGTCCGTACCGGGACGCCCGAGTACATTCGGATGATCGAGGTCGGGTCGCTCCGCACATTCGGCGG
0e41d34f897935a50c777e66a193f027 + 48b686752e539f21734e6c39cb9f37ff	0	0	0	0	0	0	0	0	0	0	0	0	0	0	0	0	0	0	0	109	0	0	0	0	66	0	0	0	0	0	0	61	0	0	0	0	0	0	3	0	0	0	asv195 + asv202	239	TCGTCAGCCGTTCGGTGCGACGATTACCATTCTGGCTCTTGCGGCAGGAAAGTGGATGGCCGTCTATACGTCTTGGTGGTGGTGGTCGAATTATCCACCGAACTTTGTTATGCCTGCGACGCTACTTCCTAGCGCCCTGGTCTTGGACATCACGCTCTTGTTGACTAGAAACTGGACCTTGACGGCTGTCATCGGTGCTTGGATGTACGCAATTCTATTTTATCCAAGCAACTGGCCGATCTTTGGCTATAGTCACACGCCGATTGTGGTCGATGGGTCGTTGCTCTCATGGGCTGACTACATGGGCTTCATGTATGTCCGTACCGGAACGCCTGAATACATCAGAATGATCGAGGTTGGTTCGCTGCGCACCTTCGGTGG
e6c59cac34f4e9b466c9a661947ec25b + aae5f617f37b59649e118a496b2481c6	0	0	0	0	4	11	0	0	0	0	0	0	0	0	150	0	0	0	0	0	0	0	0	0	0	0	0	0	0	0	0	0	0	0	0	0	0	0	52	0	0	0	asv197 + asv214	217	CAGGCAGCCATTCGGAGCGACCATCTGTATTCTGGCACTTCTTGCCGGAAAGTGGGTGACCATCTGGGCTGCTTGGTGGTGGTGGTCCAACTACCCCGTCAACTTTGTTATGCCATCTACGCTGCTTCCCAGTGCAATCGTACTGGATTGCGTGCTGTTGCTGACCAGAAACTGGACGCTAACGGCAGTCATCGGAGCCTGGTTGTTCGCGATTCTGTTTTATCCGACCAACTGGGCCATCTTTGCCTATAGCCATACACCGCTCGTCGTGGATGGCACGCTGCTCTCATGGGCGGACTACATGGGCTTCGCGTATGTTCGTACCGGTACCCCAGAATACATCCGAATGATCGAGGTGGGGTCGCTGCGTACCTTCGGTGG
a54cba640bba09485a7a1ac43568291a + 4c845e6a55ea9f8ca3e2e6274231b46b	0	0	0	0	0	0	73	115	0	0	0	0	0	0	0	0	0	0	18	0	0	0	0	0	0	0	0	0	0	0	0	0	0	0	0	0	4	0	0	0	0	0	asv198 + asv217	210	TCGGCAACCGTTCGGTGCCACACTCACGATTCTGGCCTATGCCTTCGGGAAGTGGATTGCCGTGTACACCTCCTGGTGGTGGTGGTCGAACTATCCACCCAACTTCGTCATGCCAGCGACCTTGATTCCGAGTGCATTAGTCCTCGATATCACGCTGTTATTGACCAGGAACTGGACCTTGACGGCAGTGGTTGGAGCATGGATGTACGCCATCCTGTTTTACCCAAGCAACTGGCCAATCTTCGGATACAGCCATACGCCAATCGTGGTCGATGGCACCTTGCTCTCATGGGCTGACTACATGGGCTTCATGTACGTCCGCACTGGGACGCCTGAGTACATCCGAATGATCGAGGTCGGTTCGCTGCGGACCTTCGGTGG
d5b853757aaa8d735bfdf1fa426fdf64 + 3ff58ddc7b1da6b44277f09b49a3eea3	0	0	0	0	0	0	0	0	0	53	0	0	0	0	0	0	0	10	0	0	0	0	165	0	0	0	0	0	0	0	0	0	0	0	0	0	0	0	0	0	0	0	asv199 + asv206	228	CCGACAGCCATTCGGTGCGACGCTCTGTATTTTGGCCTTTGCTGCCGGAAAATGGATCGCCGTCTACACTTCCTGGTGGTGGTGGTCTAACTATCCACCCAACTTCGTCATGCCGGCTACAGCGATTCCCGGTGCCTTGGTTCTTGATATCGTACTCTTGTTGACCAGGAATTGGACATTGACGGCAGTGATTGGAGCATGGATGTTCGCCGCATTGTTCTATCCGAGCAACTGGCCGATATTTGCCTATAGCCATACGCCGCTCGTCGTCGATGGCGCATTGCTCTCATGGGCGGATTATATGGGCTTCATGTATGTTCGTACGGGAACTCCTGAGTACATTCGGATGATCGAAGTTGGATCGCTGCGCACATTCGGCGG
19d4f747d818f4a89cc0a2288d0a9649 + 2852f6733ffb4bcd202c17ce93693c7d	0	0	0	0	0	0	0	0	18	0	0	0	0	0	0	0	7	103	0	12	0	0	0	0	0	0	0	0	0	0	0	0	5	22	0	0	0	0	0	0	0	0	asv205 + asv269	167	TCGGCAGCCGTTCGGCGCGACGATCACCATTCTGGCTCTCGGTTTCGGAAAGTGGATTGCCGTCTATACCTCTTGGTGGTGGTGGTCCAATTATCCGCCGAACTTCGTCATGCCTGCGACGCTGCTTCCTAGCGCGCTGGTCCTGGACATCACGCTCTTGCTGACCAGGAACTGGACGTTGACGGCTGTGATCGGAGCCTGGATGTACGCCATTTTATTTTACCCGAGCAACTGGCCAATCTTTGGCTATAGCCACACTCCGCTTGTGGTCGACGGCTCGCTGCTCTCATGGGCAGACTACATGGGCTTCATGTATGTCCGTACCGGGACGCCTGAGTACATCCGAATGATCGAGGTCGGCTCGCTGCGCACCTTTGGTGG
884c690fbd5dc44d8457a28809b97a45 + ec6a6c5c10dfd8f03d0a6ac518d9e85a	0	0	0	0	0	0	0	0	0	0	0	0	0	0	5	110	0	0	0	0	0	0	0	0	0	0	0	0	0	0	0	0	0	0	0	0	0	0	31	0	0	0	asv207 + asv354	146	TCGTCAGCCGTTCGGCGCGACGATTACTATTCTGGCGCTCGGTTTTGGAAAGTGGATTGCCGTCTATACCTCTTGGTGGTGGTGGTCCAATTATCCGCCGAACTTCGTCATGCCTGCGACCTTGCTTCCTAGTGCGCTGGTCTTGGATATTACGCTCTTGCTGACCAGGAACTGGACGCTGACGGCCGTGATCGGGGCATGGATGTACGCCATTCTATTCTACCCGAGCAACTGGCCAATATTTGGTTATAGCCACACCCCGCTCGTGGTTGACGGCTCATTGCTTTCATGGGCTGACTACATGGGCTTCATGTATGTTCGTACCGGGACTCCCGAGTACATCCGCATGATCGAGGTTGGTTCGCTGCGCACCTTCGGTGG
606b6fb3c11327077122f052129f2ca6 + 8b512c35c572cf72896c7b97ae7f58e2	0	0	0	0	0	0	0	0	0	0	0	0	0	193	0	0	0	0	0	0	0	0	0	0	0	0	0	0	0	0	0	0	0	0	0	0	0	0	0	0	0	0	asv208 + asv222	193	TCGGCAACCATTCGGCGCCACGATCACGATCTTGGCCCTGCTTGCCGGGAAGTGGGTCACCATCTGGGCCGCCTGGTGGTGGTGGTCTAATTATCCGTATAACTTCGTGATGCCCTCCACGCTGCTGCCCAGCGCGATTGTGCTGGACATCATCCTGTTGTTGACGAGGAACTGGACCTTGACGGCGGTGATCGGGGCGTGGCTCTTCGCCATCCTGTTCTACCCGACCAATTGGGCCATCTTCGCCTACAGCCATACCCCGGTCGTCATTGACGGCACACTCCTTTCGTGGGCCGACTACATGGGCTTCGCCTATGTCCGTACCGGGACGCCCGAGTACATTCGGATGATCGAGGTCGGGTCGCTCCGCACATTCGGCGG
695e313926378f4aa63d1a44eca7f762 + 6b0b31eecfc8d958238d1b0271ef69a3	0	0	0	0	0	0	57	0	0	0	0	15	97	0	0	0	0	0	0	0	16	0	0	0	0	0	23	0	0	0	0	0	0	0	0	0	0	0	0	0	0	0	asv209 + asv210	208	TCGGCAACCATTTGGCGCGACCATTTGCATTCTGGCCCTCCTGGCCGGGAAGTGGGTCACCATCTGGGCCGCCTGGTGGTGGTGGTCCAATTATCCGTATAATTTCGTGATGCCTTCCACGCTGTTGCCCAGCGCGATTGTGCTGGACATCATCCTGTTGTTGACGAGGAACTGGACCTTGACGGCGGTGATCGGGGCCTGGCTGTTCGCCATCCTGTTCTACCCGACCAATTGGGCCATCTTCGCCTACAGCCATACGCCGGTCGTGATCGACGGCACGTTGCTCTCGTGGGCGGACTACATGGGCTTTGCCTATGTCCGCACCGGGACGCCGGAGTACATTCGGATGATCGAGGTCGGCTCGCTCCGCACCTTCGGCGG
597d421d553eabcd3f8190874fb16e58 + 0c5f6b8f5595bff6cc3baf327b7ae752	0	0	0	0	0	0	0	0	0	0	0	0	0	0	0	0	0	0	0	0	174	0	0	0	0	0	0	0	0	0	0	0	0	0	0	0	0	0	0	0	0	0	asv216 + asv238	174	TCGACAGCCATTTGGCGCCACCATCACCATCCTGGCGCTCCTGGCCGGGAAGTGGGTCACCATCTGGGCAGCCTGGTGGTGGTGGTCCAATTATCCGTATAACTTCGTGATGCCCTCCACGCTGCTTCCCAGCGCGATTGTGCTGGACATCATCCTGTTGTTGACGAGGAACTGGACCTTGACCGCGGTGATCGGGGCGTGGCTCTTCGCCATCCTGTTCTACCCGACCAATTGGGCCATCTTCGCCTACAGCCACACGCCGGTCGTCATTGACGGCACACTGCTGTCGTGGGCTGACTACATGGGCTTTGCCTATGTCCGTACCGGGACGCCCGAGTACATCCGGATGATCGAGGTCGGGTCGCTCCGCACCTTCGGCGG
edeed7f9f87049f97086dd9b94147b3d + 756e8356c186ca814c08bd30be321acf	0	0	0	0	0	0	0	0	0	0	0	0	0	0	0	0	0	0	0	0	68	0	0	0	58	0	0	0	27	22	0	0	0	0	0	0	0	0	0	0	0	0	asv221 + asv227	175	TCGGCAGCCGTTCGGAGCCACACTCTGTATCTTGGCTCTAGGATTTGGGAAATGGGTCGCCGTCTACACATCCTGGTGGTGGTGGTCCAATTACCCTCCGAATTTCGTCATGCCGGCCACATTGATTCCGAGTGCGTTGGTGTTGGACATCGTCCTCCTGCTGACCAGGAATTGGACCCTGACAGCGGTGATTGGAGCCTGGATGTACGCAGCACTGTTCTATCCGTCCAATTGGCCGATCTTCGCCTATAGTCACACGCCGCTCGTGGTTGATGGGGCGTTGCTGTCATGGGCTGACTACATGGGCTTTATGTACGTCCGAACCGGAACCCCTGAATACATCCGGATGATCGAAGTCGGATCATTGCGGACATTCGGCGG
43871e08520383d574253f84c0579074 + a7faf589a41033d9d4ecbe465b5b19d8	0	0	0	0	0	0	0	0	0	0	0	0	0	0	0	0	0	0	0	0	0	0	0	0	0	0	0	0	0	0	0	0	0	0	0	0	0	0	0	0	0	145	asv225 + asv274	145	TCGGCAGCCGTTCGGCGCGACGATTACGATTCTGGCGCTGGGCTTTGGGAAGTGGATTGCCGTCTATACCTCGTGGTGGTGGTGGTCGAATTATCCACCGAACTTCGTCATGCCGGCGACGCTGCTTCCGAGCGCGTTGGTCTTGGACATCACGCTGTTGCTGACGAGGAACTGGACCTTGACGGCGGTGATCGGCGCCTGGATGTACGCCATTCTGTTCTATCCGAGCAACTGGCCGATCTTTGGCTATAGCCACACGCCGCTGGTGGTCGATGGCTCGTTGCTCTCGTGGGCCGACTACATGGGCTTCATGTATGTCCGGACCGGGACGCCTGAGTACATCCGCATGATCGAGGTGGGGTCGCTGCGCACCTTCGGTGG
6dc5c6b488ba1b7c7e20cf02cd70d29c + 4782bcbf6b9e1eacf46f19bcf5f6effc	0	0	0	0	0	0	0	0	7	12	66	0	0	0	0	0	0	44	0	37	0	0	0	0	0	0	0	0	0	0	0	0	3	0	0	0	0	0	0	0	0	0	asv228 + asv230	169	TCGGCAACCATTTGGGGCGACGATTACGATCTTGGCCCTGCTGGCCGGGAAGTGGGTCACCATCTGGGCCGCGTGGTGGTGGTGGTCGAATTATCCGTATAACTTCGTGATGCCGTCCACGCTGCTTCCGAGTGCCATTGTTCTCGATATCGTTCTCTTGTTGACCAGAAACTGGACGTTGACGGCCGTGATCGGTGCCTGGCTGTTCGCAATCCTCTTCTATCCGACGAACTGGGCGATTTTCGCCTATAGCCATACCCCACTGGTTGTGGATGGCACCCTGCTCTCGTGGGCAGACTACATGGGTTTCCTGTACGTCCGTACCGGAACTCCTGAGTATATCCGAATGATCGAGGTGGGATCGCTGCGCACCTTCGGTGG
d4b07c54d2e4eb1c7d365f72454ea3c7 + e2fe9b5759707d0a3e80edb86d29fd9d	0	0	0	0	0	0	126	32	0	0	0	0	0	0	0	0	0	0	0	0	0	0	0	0	0	0	0	0	0	0	0	0	0	0	0	0	3	0	0	0	0	0	asv229 + asv243	161	TCGGCAACCCTTCGGTGCCACGATTACGATTCTAGCGTATGCATTCGGGAAGTGGATCGCCGTGTACACGTCTTGGTGGTGGTGGTCGAACTATCCACCCAACTTCGTCATGCCGGCAACCTTGATTCCAAGCGCGCTGGTTCTTGATATCACGCTGCTATTGACTAGGAATTGGACGTTGACAGCAGTGGTTGGGGCCTGGATGTTCGCCATTCTCTTCTATCCGAGCAACTGGCCGATCTTTGGCTATAGCCATACCCCTCTCGTGGTTGACGGGGCGCTCCTTTCATGGGCGGATTACATGGGCTTCATGTATGTTCGTACCGGGACGCCGGAATACATTCGCATGATTGAAGTTGGATCATTGCGGACGTTCGGCGG
f3c7b0a5daafedf3041f5b96724ea8db + 2adc5096eeb7b3cb0806ab67a6a66edd	0	0	0	0	0	0	0	0	0	0	0	0	0	0	0	0	121	0	0	0	0	0	0	0	0	0	0	0	0	0	0	0	0	40	0	0	0	0	0	0	0	0	asv233 + asv241	161	TCGGCAACCATTTGGGGCGACCATTTGCATCCTGGCACTCCTGGCCGGGAAGTGGGTCACCATCTGGGCTGCCTGGTGGTGGTGGTCCAATTATCCGTATAATTTCGTGATGCCTTCCACGCTGCTTCCCAGCGCGATTGTGTTGGACATCATCCTGTTGTTGACGAGGAACTGGACCTTGACGGCGGTGATCGGGGCGTGGCTGTTCGCCATCCTGTTCTACCCGACCAATTGGGCCATCTTCGCCTACAGCCATACGCCGGTCGTCATTGACGGCACGTTGCTCTCGTGGGCGGACTACATGGGCTTCGCCTATGTTCGCACCGGGACGCCCGAATACATCCGCATGATCGAGGTCGGATCGCTCCGCACATTCGGCGG
6a04ffab1c935b29075c9259f77b94e3 + 83cbba3cd7a29d64eaafc06234d0f3b7	0	0	0	0	0	0	0	0	0	0	0	0	0	0	0	0	0	0	0	0	0	0	2	0	0	0	0	0	0	0	0	0	21	107	0	0	0	0	0	0	0	0	asv236 + asv302	130	TCGGCAGCCATTCGGTGCAACGATTACGATCCTGGCGTATGCATTCGGAAAGTGGATCGCCGTCTATACGTCGTGGTGGTGGTGGTCGAACTATCCACCCAACTTCGTCATGCCAGCAACATTGATCCCGAGTGCATTGGTCCTGGATATCACGCTGTTATTGACCAGAAACTGGACATTGACGGCCGTGATCGGAGCATGGATGTATGCCATCCTGTTCTATCCAAGCAACTGGCCGATCTTCGGATACAGCCATACGCCAATCGTGGTCGATGGCACCTTGCTGTCATGGGCTGACTACATGGGCTTCATGTACGTCCGTACTGGAACGCCCGAGTACATCCGGATGATCGAAGTCGGTTCGCTGCGTACCTTCGGTGG
ffe51e951247aaaf5642a724eb01eb5b + d1bc3fd3796af782f4c98176a7265c1a	0	0	0	0	0	0	0	0	0	0	0	0	0	0	0	0	0	0	0	0	0	0	125	0	0	0	0	0	0	0	0	0	28	0	0	0	0	0	0	0	0	0	asv244 + asv245	153	TCGGCAGCCTTTTGGCGCAACCATTACAATTCTGGCATATGCATTCGGCAAGTGGATCGCGGTATACACTTCGTGGTGGTGGTGGTCTAACTATCCGCCAAACTTCGTTATGCCTGCGACGTTAATTCCTGGTGCGCTGGTTTTGGACATCACGCTCCTATTGACCAGGAACTGGACCATAACGGCTGTTATTGGGGCATGGATGTTTGCCATTCTGTTTTACCCAAGCAACTGGCCTATTTTTGGCTATAGCCACACGCCACTCGTGGTGGATGGTGCGTTGCTCTCATGGGCTGACTACATGGGATTCATGTATGTCAGGACCGGGACACCTGAATACATCCGAATGATCGAGGTTGGTTCGCTGCGTACTTTTGGTGG
2cc3f5eae49ef8d0c4fbbe93b2ff5b12 + 198ea27847a8affe67160521af42f353	0	0	0	0	0	0	0	0	0	0	0	0	0	0	0	0	0	0	0	0	0	0	0	0	0	0	0	0	0	0	0	0	0	0	108	0	0	0	0	0	0	0	asv246 + asv395	108	TCGGCAGCCGTTCGGCGCCACGATCACGATTCTGGCGCTGGGGTTCGGGAAATGGATTGCCGTGTATACCTCGTGGTGGTGGTGGTCCAATTATCCGCCGAACTTCGTCATGCCGGCGACGCTGCTGCCGAGCGCGTTGGTCTTGGACATCACGCTGTTGTTGACCAGGAACTGGACCTTGACGGCGGTGGTCGGCGCTTGGATGTACGCGATTCTCTTTTACCCAAGCAACTGGCCGATCTTTGGGTATAGCCACACGCCGCTGGTGGTGGATGGGTCGTTGCTCTCTTGGGCCGACTACATGGGCTTCATGTATGTCCGGACCGGGACGCCGGAGTATATCCGCATGATCGAGGTCGGGTCGCTGCGCACCTTCGGGGG
971354f6d299a3f17c02dffa7d0dc3c6 + 7119322016bcd82e74d734b212381de5	0	0	0	0	0	0	0	0	0	0	0	0	0	0	0	9	55	0	0	0	9	0	0	0	0	0	0	0	0	0	22	0	0	0	0	0	0	0	0	0	0	0	asv248 + asv478	95	CCGGCAACCCTTCGGCGCCACGATCACCATCCTCGCGCTTCTTGCCGGCAAGTGGGTCACGATTTGGGCCGCCTGGTGGTGGTGGTCCAATTATCCGTATAACTTTGTGATGCCCTCCACCCTGCTGCCGAGCGCCATCGTGTTGGACATCATCCTGTTGTTGACGCGGAACTGGACCTTGACCGCGGTGATCGGGGCCTGGCTCTTCGCCATCCTGTTCTACCCGACCAATTGGGCCATCTTCGCCTACAGCCACACGCCGGTCGTGGTCGACGGCACGCTGCTGTCGTGGGCCGACTATATGGGCTTCGCCTATGTCCGCACCGGGACGCCCGAGTACATTCGGATGATCGAGGTCGGGTCGCTCCGCACCTTCGGCGG
1368425a83df7a66ae232f8803d0f9c8 + 8152ef53f722b4230e48c28df9a011ae	0	0	0	0	0	0	0	0	0	0	0	0	0	0	0	0	0	0	0	0	0	0	0	0	0	0	0	0	0	0	0	0	0	0	134	0	0	0	0	0	0	0	asv249 + asv262	134	TCGGCAACCCTTCGGCGCCACGATCACGATCTTGGCCCTGCTGGCCGGGAAATGGGTCACCATCTGGGCCGCCTGGTGGTGGTGGTCCAATTATCCGTATAACTTCGTGATGCCCTCCACGCTGTTGCCCAGCGCGATTGTGCTGGACATCATCCTGTTGTTGACGAGGAACTGGACCTTGACGGCGGTGATCGGGGCGTGGCTCTTCGCCATCCTGTTCTACCCGACCAATTGGGCCATCTTCGCCTACAGCCATACCCCGGTCGTCATTGACGGCACGCTGCTGTCATGGGCGGACTACATGGGCTTCGCCTATGTCCGCACCGGGACGCCCGAGTACATTCGCATGATCGAGGTCGGGTCGCTCCGCACCTTCGGTGG
64745d6a11a7c7c40c9a75e2c6589de1 + 77787100611699e6f6658c48aaacd17b	0	0	0	7	0	0	0	0	0	0	0	0	0	0	30	0	0	21	0	0	0	0	0	0	0	0	0	0	0	0	0	0	0	0	0	0	0	0	38	0	0	0	asv252 + asv451	96	TCGTCAGCCGTTCGGCGCGACGATCACTATTCTAGCTCTTGGTTTTGGTAAGTGGATTGCCGTTTATACCTCTTGGTGGTGGTGGTCCAATTATCCGCCGAACTTCGTCATGCCTGCGACATTGCTTCCAAGCGCATTGGTCTTGGACATCACGCTCTTGCTGACCAGAAACTGGACTCTGACGGCTGTGGTCGGTGCGTGGATGTACGCCATTCTGTTTTACCCAAGCAACTGGCCAATCTTTGGCTATAGCCACACCCCGCTTGTGGTCGACGGATCGCTGCTCTCATGGGCAGACTACATGGGCTTCATGTACGTCCGTACCGGTACGCCTGAGTACATCAGAATGATCGAGGTCGGTTCGCTGCGCACCTTCGGTGG
0f388439af5a15a004a889ac84be1fd4 + 211c20a2f8e34db25deac9dd36cc1188	0	0	0	0	65	17	0	0	0	0	0	0	0	0	0	0	0	0	3	0	0	0	0	0	0	6	0	0	0	0	0	0	0	0	0	0	0	0	0	0	0	0	asv255 + asv459	91	TCGTCAGCCGTTCGGCGCGACGATCACCATTCTGGCTCTCGGTTTCGGAAAGTGGATTGCCGTCTATACGTCTTGGTGGTGGTGGTCCAATTATCCGCCGAACTTCGTCATGCCTGCGACACTGCTTCCTAGCGCACTGGTCCTGGACATCACGCTATTGCTGACCAGGAACTGGACGTTGACGGCTGTGATCGGAGCATGGATGTACGCCATTTTATTTTACCCGAGCAACTGGCCAATTTTTGGTTACAGCCATACCCCGCTCGTGGTTGATGGCTCGCTTCTCTCATGGGCTGACTACATGGGCTTCATGTATGTCCGTACCGGGACGCCTGAATACATCCGAATGATTGAGGTCGGTTCGCTGCGCACCTTCGGTGG
c203cc07c368c4937f21691ec59fe1fb + 862f7e1d3e6307d29099132b7143f89d	7	4	0	0	0	0	0	0	0	0	0	0	0	0	0	0	0	0	0	0	0	0	0	0	0	0	0	0	0	0	0	0	0	0	4	0	111	0	0	0	0	0	asv256 + asv263	126	TCGCCAGCCCTTTGGCGCGACGATCACCATCCTGGCGTTGCTGGCCGGGAAATGGGTCACGATCGTGGCGGCCTGGTGGTGGTGGTCGAACTACCCCTATAACTTCGTCATGCCGTCCACCCTGTTGCCCAGCGCCATCGTGCTGGATATCGTGCTGTTGTTGACCCGGAACTGGACGCTGACGGCGGTGATCGGGGCGTGGATGTTTGCCGCCTTGTTCTATCCGACGAACTGGGCCATTTTCGCGTACAGCCATACGCCGCTGGTGGTCGATGGCACCTTGCTCTCGTGGGCGGACTACATGGGCTTTGCCTATGTCCGCACGGGGACGCCGGAGTACATCCGGATGATCGAAGTGGGTTCGCTGCGGACCTTCGGTGG
f5b60ffa04379c8a52be1b45a291d89f + 9f6cc77ff0412ba3fe472e77426c4bcc	0	0	0	59	0	0	0	0	0	0	0	0	0	0	0	0	0	0	0	0	0	48	0	0	0	0	0	0	0	0	0	0	0	0	0	0	0	0	0	0	0	0	asv258 + asv338	107	TCGGCAGCCGTTCGGCGCGACGATCACTATTCTGGCTCTCGGTTTTGGTAAATGGATTGCTGTTTATACCTCTTGGTGGTGGTGGTCCAATTATCCGCCGAACTTCGTCATGCCTGCGACGTTGCTTCCTAGTGCACTGGTCCTGGACATCACGCTCTTGCTGACCAGGAACTGGACGTTGACGGCTGTGATCGGAGCGTGGATGTACGCCATTCTGTTTTACCCGAGCAACTGGCCAATCTTTGGCTATAGCCACACCCCGATTGTGGTCGACGGCTCGCTGCTGTCATGGGCAGACTACATGGGCTTCATGTATGTCCGTACCGGGACGCCTGAGTACATCCGAATGATCGAGGTCGGTTCGCTGCGCACCTTCGGTGG
7ec8d62f16577d91dc5180776e390918 + c3ce327b95a16b6a84f5757101690a07	0	0	0	0	0	0	0	0	0	0	0	0	0	0	0	0	97	0	0	0	0	0	0	0	0	10	0	0	0	0	0	0	0	0	0	0	0	0	0	0	0	0	asv260 + asv310	107	TCGCCAACCGTTCGGCGCCACACTCTGCATCCTAGCCCTAGGATTTGGGAAGTGGGTCGCCGTCTACACGTCTTGGTGGTGGTGGTCTAACTATCCTCCCAATTTCGTGATGCCTGCGACATTAATTCCGAGCGCGTTGGTTCTCGACATCGTGCTCTTGCTGACTCGGAACTGGACCTTGACGGCCGTGATCGGAGCATGGCTGTACGCAGCACTGTTCTATCCTTCCAACTGGCCCATCTTCGCCTATAGCCATACGCCGCTCGTCGTCGATGGCGCCTTGCTCTCATGGGCCGACTACATGGGCTTCATGTATGTCCGCACCGGAACCCCTGAATACATCCGCATGATCGAAGTCGGATCCTTGCGGACATTCGGTGG
e0e66e1759c3b81e634a8db655fde99a + 65d4590e030a30645866f3d6ab728f3a	0	0	0	0	0	0	19	0	0	0	0	0	0	0	0	0	36	0	0	60	0	0	0	0	0	0	0	0	0	0	0	0	0	0	0	0	0	0	0	0	0	0	asv265 + asv277	115	TCGGCAACCATTTGGGGCGACGATTACGATCTTGGCCCTGCTGGCCGGGAAGTGGGTCACCATCTGGGCAGCATGGTGGTGGTGGTCGAATTATCCGTATAACTTCGTGATGCCGTCCACGCTGCTTCCGAGTGCCATTGTGCTCGATATCGTTCTCTTGTTGACCAGAAACTGGACGTTGACGGCTGTGATCGGTGCCTGGCTGTTCGCGATCCTCTTCTATCCGACGAACTGGGCGATTTTCGCCTATAGCCATACCCCACTGGTTGTGGATGGCACCCTGCTCTCGTGGGCAGACTACATGGGTTTCCTGTACGTCCGTACCGGAACTCCTGAGTATATCCGAATGATCGAGGTGGGATCGCTGCGCACCTTCGGTGG
9152e7f5c2b8c36bea8ba7d77ae489c5 + a855437a7bd5ce1ee968e0e7ce47788c	0	0	0	0	0	0	0	0	16	77	17	0	0	0	0	0	0	0	0	0	0	0	0	0	0	0	0	0	0	0	0	0	0	0	0	0	0	0	0	0	0	0	asv266 + asv286	110	TCGTCAGCCGTTCGGTGCAACGATCACCATCCTGGCTCTTGGTTTCGGGAAATGGATCGCCGTATATACGTCGTGGTGGTGGTGGTCCAATTATCCGCCGAACTTCGTCATGCCTGCGACGCTCCTTCCGAGCGCCTTGGTCTTGGACATCACGCTCTTGCTGACCAGGAACTGGACGTTGACGGCTGTGGTCGGTGCGTGGATGTACGCCATTCTGTTTTATCCGAGCAACTGGCCAATATTCGGTTATAGCCATACTCCGCTCGTGGTCGATGGATCCTTGCTCTCCTGGGCCGACTACATGGGCTTCATGTACGTTCGAACTGGGACACCTGAGTACATCCGCATGATCGAGGTCGGTTCGCTGCGCACATTTGGTGG
9443808ee8ee83f53c6faa091ac0e0b2	0	0	0	0	0	0	0	0	0	0	10	0	0	0	0	0	0	13	0	0	0	0	11	0	0	0	0	0	0	0	0	24	0	0	0	0	0	0	0	0	0	0	asv270	58	CAGGCAGCCCTTCGGAGCAACCATCTGTATTCTGGCGCTTCTTGCCGGAAAGTGGGTAACCATTTGGGCGGCTTGGTGGTGGTGGTCCAACTACCCCGTCAACTTTGTCATGCCGTCTACGTTGCTTCCGAGCGCAATCGTGTTGGATTGCGTGCTGTTGTTGACTAGAAACTGGACACTCACGGCCGTTATCGGAGCCTGGATGTTCGCAATTCTATTTTATCCGACCAACTGGGCCCTCTTTGCCTATAGCCATACACCGATTGTCGTGGATGGCACGCTGCTCTCATGGGCAGACTACATGGGCTTCGCGTTTGTTCGTACCGGAACCCCGGAATACATCCGAATGATTGAGGTTGGATCGCTGCGTACCTTCGGTGG
bb77d005fe31cbea89f72ceb83fa584b + 81ca3de3a065afb0ea3a00cdcccdf391	0	0	0	0	0	0	0	0	0	0	0	0	0	89	0	0	0	0	0	0	0	0	0	0	0	0	0	0	0	0	0	0	0	0	0	0	0	0	0	0	0	0	asv272 + asv398	89	TCGCCAGCCCTTTGGGGCCACGATCACCATCCTGGCGCTGCTCGCCGGCAAGTGGGTCACGATCGTCGCCGCCTGGTGGTGGTGGTCGAATTACCCGTATAACTTCGTCATGCCGGCCACCTTGCTGCCGAGCGCCATCGTCCTGGACATCGTCTTGTTGTTGACCCGGAACTGGACGCTGACGGCCGTGATCGGCGCCTGGATGTTTGCCGCGTTGTTCTATCCGACGAACTGGGCCCTGTTCGCCTACAGCCATACGCCGCTGGTCGTCGATGGCACCTTGTTGTCGTGGGCGGATTACATGGGCTTCTTGTATGTGCGGACCGGGACGCCGGAGTACATTCGGATGATCGAAGTGGGCTCGCTGCGCACCTTCGGCGG
4c0d374913dd440988cf580fa6145617 + 9ab45912f6d2150b4d1b1b82ca038779	0	0	0	0	0	0	0	0	0	0	0	0	0	98	0	0	0	0	0	0	0	0	0	0	0	0	0	0	0	0	0	0	0	0	0	0	0	0	0	0	0	0	asv276 + asv340	98	TCGCCAGCCCTTTGGGGCCACGATCACCATCCTGGCGCTGCTCGCCGGCAAATGGGTCACGATCGTCGCCGCCTGGTGGTGGTGGTCGAACTATCCCTATAACTTTGTCATGCCGTCCACGCTGTTGCCGAGCGCCATCGTCCTGGACATCGTCTTGTTGTTGACCCGGAATTGGACGCTGACGGCCGTGATCGGGGCCTGGATGTTTGCCGCGTTGTTCTATCCGACGAACTGGGCCATCTTTGCCTACAGCCATACGCCGCTGGTCGTCGATGGCACCTTGTTGTCGTGGGCGGACTACATGGGCTTCGCGTATGTGCGGACCGGGACGCCGGAGTACATTCGGATGATCGAAGTGGGCTCGCTGCGCACCTTCGGCGG
e344be90eb8868f5bb16689ef03b5d98 + a083b0c939f5685f7a7a19bc07b83bc3	0	0	0	33	0	0	0	0	0	0	0	0	0	0	0	0	0	0	0	0	0	60	0	0	0	0	0	0	0	0	0	0	0	0	0	0	0	0	0	0	0	0	asv281 + asv361	93	TCGTCAGCCGTTCGGTGCCACGATCACCATTCTGGCTCTCGGTTTTGGGAAGTGGATTGCCGTGTATACCTCTTGGTGGTGGTGGTCCAATTATCCCCCGAACTTCGTCATGCCTGCGACGCTCCTTCCGAGCGCACTGGTCTTGGACATCACGCTCTTGCTGACCAGAAACTGGACCTTGACGGCGGTGGTCGGAGCTTGGATGTACGCGATTCTGTTTTACCCGAGCAACTGGCCGATCTTCGGCTATAGCCACACTCCGCTCGTGGTTGACGGATCGCTGCTCTCATGGGCCGACTACATGGGCTTCATGTATGTCCGCACCGGGACACCTGAGTACATTCGAATGATCGAGGTCGGTTCGCTGCGCACGTTCGGTGG
90db99203d04f2c08eee66c6d7ab82d6 + a16b93606fd3b809bdf7fff3eecac05b	0	0	0	0	0	0	0	0	0	0	0	0	3	0	0	0	0	0	0	0	0	0	0	0	0	0	0	0	0	0	0	0	0	96	0	0	0	0	0	0	0	0	asv283 + asv320	99	TCGGCAACCGTTTGGGGCCACGATCACCATCCTGGCGCTCCTCGCCGGGAAATGGGTCACCATCGTGGCCGCCTGGTGGTGGTGGTCGAACTATCCGTATAACTTTGTCATGCCGTCCACCTTGCTGCCGAGCGCCCTGGTGCTCGACATTGTGCTCCTGCTGACCCGGAACTGGACGTTGACCGCGGTGATCGGAGCCTGGATGTTTGCGGCCTTGTTCTATCCGACCAACTGGGCCATCTTCGGCTACAGCCATACGCCGCTCGTCATCGATGGCACCTTGCTGTCCTGGGCGGACTACATGGGCTTCGCGTATGTCCGGACCGGGACGCCGGAGTACATTCGGATGATCGAAGTAGGCTCGTTGCGGACCTTCGGCGG
beaa934378afe025d59d59acf1bfcf82 + 61304b54540036f76932ef690a67e6bb	0	0	0	0	0	0	0	0	0	0	0	0	65	0	0	0	0	0	0	0	0	0	14	0	0	0	0	0	0	0	0	0	0	0	0	0	0	0	0	0	0	0	asv288 + asv420	79	TCGGCAACCATTTGGCGCGACCATTTGCATTCTGGCCCTCCTGGCCGGGAAGTGGGTCACCATCTGGGCCGCCTGGTGGTGGTGGTCCAATTATCCGTATAATTTCGTGATGCCTTCCACGCTGTTGCCCAGCGCGATTGTGCTGGACATCATCCTGTTGTTGACGAGGAACTGGACCTTGACGGCGGTGATCGGGGCCTGGCTGTTCGCCATCCTGTTCTACCCGACCAATTGGGCCATCTTCGCCTACAGCCATACGCCGGTCGTGATCGACGGCACGTTGCTCTCGTGGGCGGACTACATGGGCTTTGCCTATGTCCGCACCGGGACGCCCGAATACATCCGCATGATCGAGGTCGGCTCGCTCCGCACCTTCGGCGG
b7767fababb0c80f809aab7b1f88e729 + ca46bdf4c0ca374d8db75abc2f22148e	0	0	0	0	0	0	0	0	0	0	0	0	0	0	0	0	0	0	0	0	0	0	0	0	0	0	0	0	0	0	95	0	0	0	0	0	0	0	0	0	0	0	asv290 + asv319	95	TCGGCAACCGTTTGGCGCCACCATTTGCATCCTGGCGCTGTTGGCGGGCAAGTGGGTCACGATCTGGGCCGCCTGGTGGTGGTGGTCGAACTATCCCTATAATTTCGTGATGCCGTCCACACTCCTGCCGAGCGCGATCGTGCTGGATGTCATCTTGCTCTTGACCAGAAACTGGACCATTACGGCCGTGATCGGCGCGTGGTTGTTTGCCGCGCTGTTTTATCCGACCAATTGGGCGATCTTCGCCTATAGCCATACGCCGGTTGTAGTCGACGGCACACTCCTGTCGTGGGCGGACTACATGGGCTTCGCCTATGTACGCACCGGGACGCCGGAGTACATCCGGATGATCGAGGTCGGGTCGCTCCGCACGTTCGGCGG
b6a0d4e6bc698d4fa5f065fa14799732 + c569a3033628b3de5ff32a23171d4425	0	0	0	14	0	0	0	0	0	0	0	0	0	0	0	0	0	0	0	0	0	86	0	0	0	0	0	0	0	0	0	0	0	0	0	0	0	0	0	0	0	0	asv293 + asv296	100	CCGACAGCCATTCGGTGCGACGCTCTGCATTCTGGCGCTGGGCGCTGGAAAATGGATCGCCGTCTACACTTCTTGGTGGTGGTGGTCTAACTATCCACCCAACTTCGTCATGCCTGCTACGGCGATTCCCGGTGCCTTGGTTCTCGACATCACCCTCTTGTTGACCAGGAACTGGACGTTGACGGCAGTGATCGGCGCATGGATGTTCGCGGCACTGTTCTATCCGAGCAACTGGCCCATATTTGCCTATAGCCATACGCCGCTTGTCGTCGATGGCGCATTGCTCTCATGGGCAGACTATATGGGCTTCATGTATGTTCGTACGGGAACTCCTGAGTACATTCGGATGATCGAAGTTGGATCGCTGCGCACATTCGGCGG
a322f66a3391eade83cfd4549430d019 + 00560c619cce2c50723ed7423d9e0ae6	0	0	13	0	0	0	0	0	0	0	0	0	0	0	0	0	0	0	0	0	0	0	0	0	0	0	0	0	0	0	0	0	61	0	0	0	0	0	0	0	0	0	asv297 + asv445	74	TCGGCAGCCTTTTGGCGCAACCATTACAATTCTGGCATATGCATTCGGCAAGTGGATCGCGGTATACACTTCGTGGTGGTGGTGGTCTAACTATCCGCCAAACTTTGTTATGCCTGCGACGTTGATTCCGAGCGCGCTGGTTTTGGACATCACGCTCCTGTTGACCAGGAACTGGACCTTGACGGCTGTCGTTGGGGCATGGATGTTCGCCATTCTCTTTTATCCAAGCAACTGGCCTATTTTCGGCTACAGCCACACGCCGCTCGTGGTGGATGGTGCGTTGCTCTCATGGGCTGACTACATGGGATTCATGTATGTCAGGACCGGGACGCCTGAATACATCCGAATGATCGAGGTCGGTTCGCTGCGTACCTTCGGTGG
27dad907152664b2c4d8e36068ceead8	0	0	0	0	0	0	16	0	0	0	0	0	8	0	0	0	2	0	0	0	0	0	0	0	0	0	0	0	0	0	16	0	0	5	0	0	0	0	0	0	0	0	asv304	47	TCGGCAACCATTTGGGGCGACCATTTGCATTCTGGCACTCCTGGCCGGGAAGTGGGTCACCATCTGGGCCGCCTGGTGGTGGTGGTCCAATTATCCGTATAACTTCGTGATGCCCTCCACGCTGCTTCCAAGCGCGATTGTGTTGGACATCATCCTGTTGTTGACGAGGAACTGGACCTTGACGGCGGTGATCGGGGCGTGGCTGTTCGCCATCCTGTTCTACCCGACCAATTGGGCCATCTTCGCCTACAGCCATACGCCGGTCGTCATTGACGGCACGTTGCTCTCGTGGGCGGACTACATGGGCTTCGCCTATGTTCGCACCGGGACGCCCGAATACATCCGCATGATCGAGGTCGGATCGCTCCGCACATTCGGCGG
5f391e0c57301b9bd58e23080acafd20 + 8404d876b79ba97b3a236776f60f2072	0	0	0	0	0	0	0	0	0	0	0	0	0	0	0	0	79	0	0	0	0	0	0	0	0	0	0	0	0	0	7	0	0	0	0	0	0	0	0	0	0	0	asv311 + asv341	86	TCGGCAACCATTCGGAGCCACGATCACGATCTTGGCCCTTCTTGCCGGGAAATGGGTCACCATCTGGGCCGCCTGGTGGTGGTGGTCCAATTATCCGTATAACTTCGTGATGCCCTCCACGCTGCTGCCCAGCGCGATCGTGTTGGATATCATCCTGTTGTTGACGAGGAACTGGACCTTGACGGCGGTGATCGGGGCATGGCTCTTCGCCATCCTGTTCTACCCGACCAATTGGGCCATCTTCGCCTACAGCCATACACCGGTCGTGATCGACGGCACCCTCCTGTCGTGGGCCGACTACATGGGCTTTGCCTATGTCCGCACCGGGACGCCGGAATACATCCGGATGATCGAGGTCGGGTCGCTCCGCACATTCGGCGG
0469c9748ab36f3f6802ba9b7f1cfec7 + 1c31cdea3f274f1ae78a4089185cf89f	0	0	0	0	0	0	0	0	0	0	0	0	0	0	50	0	0	0	0	0	0	0	0	0	0	0	0	0	0	0	0	0	0	0	0	0	0	0	20	0	0	0	asv317 + asv433	70	CAGGCAGCCATTCGGAGCGACCATCTGTATCCTGGCACTTCTTGCCGGGAAGTGGGTGACCATCTGGGCTGCTTGGTGGTGGTGGTCCAACTACCCCGTCAACTTTGTCATGCCATCTACACTGCTTCCCAGTGCAATCGTACTGGATTGCGTGCTGTTGCTGACTAGAAACTGGACGCTAACGGCAGTCATCGGAGCCTGGTTGTTCGCGATTCTGTTTTATCCGACCAACTGGGCCATCTTTGCCTATAGCCATACACCGCTCGTCGTGGATGGCACGCTGCTCTCATGGGCGGACTACATGGGCTTCGCGTATGTTCGTACCGGTACCCCAGAATACATCCGAATGATCGAGGTGGGGTCGCTGCGTACCTTCGGTGG
918740a5d6475bf6ae5e123d3390e7cd + 15a613dc681be92a4a209ca078e4af9f	0	0	0	0	0	0	0	0	0	0	0	0	0	0	0	0	0	0	0	0	74	0	0	0	0	0	0	0	0	0	0	0	0	0	0	0	0	0	0	0	0	0	asv318 + asv405	74	TCGGCAACCGTTTGGCGCTACCATTTGCATCCTGGCGCTGTTGGCGGGCAAATGGGTCACGATCTGGGCCGCCTGGTGGTGGTGGTCGAACTATCCCTATAACTTCGTGATGCCGTCCACCCTCCTGCCGAGCGCGATTGTGCTGGATGTCATCTTGCTCTTGACCAGAAACTGGACCATTACGGCCGTGATCGGCGCGTGGTTGTTTGCCGCGCTGTTTTATCCGACCAATTGGGCGATCTTCGCCTATAGCCATACGCCGGTTGTGATCGACGGCACCCTCCTGTCGTGGGCGGACTACATGGGCTTCGCCTATGTCCGCACCGGGACGCCGGAGTACATCCGGATGATCGAGGTCGGGTCGCTCCGCACGTTCGGCGG
a44e27ed08d0224d5ea0f8e168365c0e + 21e3c4f8b74e3b7bfbd07c94f2cba984	0	0	0	0	0	54	0	0	0	2	4	0	0	0	0	0	0	0	0	0	0	0	0	0	0	0	0	0	0	0	0	17	0	0	0	0	0	0	0	0	0	0	asv321 + asv377	77	TCGGCAGCCTTTCGGAGCCACCCTCTGTATCCTGGCTTTAGCATTTGGGAAGTGGGTTGCCGTTTACACGTCCTGGTGGTGGTGGTCGAATTATCCACCAAACTTCGTCATGCCTGCGACACTGATTCCGAGTGCGCTGGTTCTTGACATTGTGCTCCTTCTGACCAGGAACTGGACATTGACAGCAGTGATTGGTGCCTGGATGTATGCGGCACTGTTCTATCCTTCCAATTGGCCCATCTTCGCCTATAGCCATACGCCGCTCGTCGTCGATGGCGCCTTGCTTTCATGGGCCGACTACATGGGCTTCATGTATGTCAGAACCGGAACTCCTGAATACATCCGCATGATCGAAGTTGGATCCTTGCGGACGTTCGGCGG
e3a6717ebc177ca42c76caa27494e1d2 + 82adde99ad608696992beece7878fc5d	0	0	0	0	0	0	0	0	0	0	0	0	0	75	0	0	0	0	0	0	0	0	0	0	0	0	0	0	0	0	0	0	0	0	0	0	0	0	0	0	0	0	asv325 + asv390	75	TCGCCAGCCCTTTGGGGCCACGATCACCATCCTGGCGCTGCTCGCCGGCAAGTGGGTCACGATCGTCGCCGCCTGGTGGTGGTGGTCGAACTATCCGTATAACTTCGTCATGCCGGCCACCTTGTTGCCGAGCGCCATCGTCCTGGACATCGTCTTGTTGTTGACCCGGAACTGGACGCTGACGGCCGTGATCGGGGCCTGGATGTTTGCCGCGTTGTTCTATCCGACGAACTGGGCCCTGTTCGCCTACAGCCATACGCCGCTGGTCGTCGATGGCACCTTGTTGTCGTGGGCGGACTACATGGGCTTCGCGTATGTGCGGACCGGGACGCCGGAGTACATTCGGATGATCGAAGTGGGCTCGCTGCGCACCTTCGGCGG
2c93286c885ba2d1618f7cb961f21395 + 7312d5f06791e80cb144dc8e2390851a	0	0	0	0	0	0	0	0	0	0	0	0	0	0	0	0	0	0	0	0	0	0	0	0	0	0	0	0	0	0	0	0	0	0	0	0	0	0	0	83	0	0	asv329 + asv352	83	TCGCCAGCCGTTTGGAGCCACGATCACGATCCTCGCGCTCCTCGCGGGGAAGTGGGTCACGATCGTCGCCGCGTGGTGGTGGTGGTCGAACTACCCCTACAACTTTGTCATGCCGTCCACGCTGTTGCCGAGCGCCATCGTTTTGGACATCGTGCTGTTGTTGACCAGAAACTGGACGTTGACGGCGGTGATCGGGGCCTGGATGTTTGCGGCTTTGTTCTATCCGACCAACTGGGCCATCTTTGCCTATAGCCATACGCCGCTCGTCGTCGATGGCACCTTGCTCTCCTGGGCAGACTACATGGGCTTCGCGTATGTCCGGACCGGGACTCCGGAGTATATTCGGATGATCGAGGTAGGCTCGCTGCGGACCTTCGGTGG
e036d59ec2ceea332b7fa62446fcb93b + d94ce0416fbe8b48e51ca002c7a86859	0	0	0	12	0	0	0	0	0	0	0	0	0	0	0	0	0	0	0	0	0	51	0	0	0	0	0	0	0	0	0	0	0	0	0	0	0	0	0	0	0	0	asv332 + asv481	63	CCGACAACCATTCGGTGCGACGCTCTGCATTCTGGCGCTGGGCGCTGGGAAATGGATCGCCGTCTACACTTCTTGGTGGTGGTGGTCTAACTATCCACCCAACTTCGTCATGCCTGCTACGGCGATTCCCGGTGCCTTGGTTCTCGACATCACCCTCTTGTTGACCAGGAACTGGACGTTGACGGCAGTGATCGGAGCATGGATGTTCGCGGCACTGTTCTATCCGAGCAACTGGCCTATATTTGCCTATAGCCATACGCCGATTGTCGTCGATGGCGCATTGCTCTCATGGGCAGACTATATGGGCTTCATGTATGTTCGTACGGGAACTCCTGAGTACATTCGGATGATCGAAGTTGGATCGCTGCGCACATTCGGCGG
3e5e03923ff9aa6bcba7e503591077d0 + 7649250c7e8dcb754595e0ffca35484d	0	0	0	0	0	0	0	0	0	0	0	0	0	0	0	0	0	0	0	80	0	0	0	0	0	0	0	0	0	0	0	0	0	0	0	0	0	0	0	0	0	0	asv343 + asv355	80	TCGGCAACCCTTCGGTGCCACGATTACGATTCTAGCGTATGCATTCGGGAAGTGGATCGCCGTGTACACGTCTTGGTGGTGGTGGTCGAACTATCCACCCAACTTCGTCATGCCGGCAACCTTGATTCCAAGCGCGCTGGTTCTTGATATCACGCTGCTATTGACTAGGAATTGGACGTTGACAGCAGTGGTTGGGGCCTGGATGTTCGCCATTCTCTTCTATCCGAGCAACTGGCCGATCTTTGGCTATAGCCATACCCCTCTCGTGGTTGACGGGGCGCTCCTTTCATGGGCTGATTACATGGGCTTCATGTATGTTCGTACCGGGACGCCTGAATACATTCGCATGATTGAAGTTGGATCATTGCGGACGTTCGGTGG
cc56cb531dae7e80a6c06fdc3628cead + 7a73fba4ca2b091bea0048f5fbd7faea	0	0	0	0	0	0	0	0	0	0	0	0	0	0	0	0	0	0	0	0	0	0	0	0	0	0	0	0	0	0	0	0	0	0	0	0	0	0	0	80	0	0	asv345 + asv358	80	TCGCCAGCCATTTGGCGCGACGATCTGCATCCTGGCGCTCCTCGCGGGGAAATGGGTCACGATCGTAGCCGCTTGGTGGTGGTGGTCGAACTATCCCTACAACTTCGTTATGCCGTCCACGCTGTTGCCGAGCGCCATCGTCCTGGACATCGTCTTATTGTTGACCAGAAACTGGACCTTGACGGCGGTGATCGGGGCCTGGATGTTTGCGGCACTATTCTATCCGACCAACTGGGCCATCTTTGCCTATAGCCATACGCCGCTCGTCGTTGATGGCACCTTGCTCTCCTGGGCGGACTACATGGGCTTCGCGTATGTACGGACCGGGACGCCGGAGTACATTCGGATGATCGAGGTAGGTTCGCTGCGCACCTTCGGCGG
af07b8b79b3ce745fec774fe3de18261 + db635dc6ac642d064c53be310908acb2	0	0	0	0	0	0	0	0	0	0	0	0	0	0	0	0	0	0	0	0	0	0	0	0	0	0	0	0	0	0	0	0	0	0	16	0	30	0	0	31	0	0	asv350 + asv367	77	TCGTCAGCCCTTTGGGGCCACGATCACGATCCTCGCGCTCCTCGCCGGGAAATGGGTGACGATCGTCGCCGCCTGGTGGTGGTGGTCGAACTATCCGTATAACTTCGTCATGCCGTCCACGCTGCTGCCGAGCGCGATCGTCTTGGACATTGTCCTGTTGTTGACCAGGAATTGGACGTTGACGGCGGTGATCGGGGCCTGGATGTTTGCGGCCCTCTTTTATCCGACCAACTGGGCCATCTTTGCCTATAGCCATACGCCGCTCGTCGTCGATGGCACCTTGCTGTCCTGGGCCGACTACATGGGCTTCGCGTATGTGCGGACCGGGACGCCGGAGTACATTCGGATGATCGAAGTGGGCTCGCTGCGGACCTTCGGCGG
ea797a18aafe8ed6a269e3c2a81c4272 + 65e908106921ce885a7caf701881cf33	0	0	60	0	0	0	0	0	0	0	0	0	0	0	0	0	0	0	0	0	0	0	0	0	0	0	0	0	0	0	0	0	0	0	0	0	0	0	0	0	0	0	asv353 + asv474	60	CCGGCAGCCGTTTGGCGCCACCATCACGATTCTGGCCCTCCTGGCCGGCAAGTGGGTGACGATCTGGGCCGCCTGGTGGTGGTGGTCCAACTATCCGTATAACTTCGTGATGCCCTCCACGCTGTTGCCCAGCGCGATCGTGTTGGACATCATTCTGTTGCTGACGCGGAACTGGACCTTGACCGCGGTGATCGGGGCCTGGCTCTTCGCCATCCTGTTCTACCCGACCAATTGGGCCATCTTCGCCTACAGCCATACCCCGGTCGTCATTGACGGCACGCTGCTGTCATGGGCGGACTACATGGGCTTCGCCTATGTCCGCACCGGGACGCCGGAATACATTCGCATGATCGAGGTCGGGTCGCTCCGCACGTTCGGCGG
8092e65f3231f8cf490ebf4959202640 + e42af02ab6a7aadf36385535a4385c46	0	0	0	0	0	0	0	0	0	0	0	0	0	0	0	0	0	0	0	0	0	71	0	0	0	0	0	0	0	0	0	0	0	0	0	0	0	0	0	0	0	0	asv356 + asv393	71	TCGTCAGCCGTTCGGCGCGACGATTACTATTCTGGCGCTCGGTTTTGGAAAGTGGATTGCCGTCTATACCTCTTGGTGGTGGTGGTCCAATTATCCGCCGAACTTCGTCATGCCCGCGACCTTGCTTCCTAGCGCGCTGGTCTTGGATATTACGCTCTTGCTGACCAGGAACTGGACGCTGACGGCCGTGATCGGGGCATGGATGTACGCCATTCTATTCTACCCGAGCAACTGGCCAATATTTGGTTATAGCCACACCCCGCTCGTGGTTGACGGCTCATTGCTTTCATGGGCTGACTACATGGGCTTCATGTATGTTCGTACCGGGACTCCCGAGTACATCCGCATGATCGAGGTTGGTTCGCTGCGCACCTTCGGTGG
d8e066ed8cdf7b6d527a794583993565 + 542495f5a281622fbaeaa4a62714c2b3	0	0	0	0	0	0	0	0	0	0	0	0	0	0	0	0	0	0	0	0	0	0	69	0	0	0	0	0	0	0	0	0	0	0	0	0	0	0	0	0	0	0	asv364 + asv399	69	TCGGCAACCATTTGGCGCGACCATTTGCATTCTGGCCCTCCTGGCCGGGAAGTGGGTCACCATCTGGGCCGCCTGGTGGTGGTGGTCCAATTATCCGTATAATTTCGTGATGCCTTCCACGCTGTTGCCCAGCGCGATTGTGCTGGACATCATCCTGTTGTTGACGAGGAACTGGACCTTGACGGCGGTGATCGGGGCCTGGCTGTTCGCCATCCTGTTCTACCCGACCAATTGGGCCATCTTCGCCTACAGCCATACGCCGGTCGTCATCGACGGCACGTTGCTCTCGTGGGCGGACTACATGGGCTTTGCCTATGTCCGCACCGGGACGCCGGAGTACATTCGGATGATCGAGGTCGGCTCGCTCCGCACCTTCGGCGG
3ac76248b776d09fa328222db9ae0e54 + d4334757d9f7047572c946edeb4c250c	0	0	0	0	0	0	0	0	0	0	0	0	0	0	0	0	0	0	0	0	0	0	0	0	60	0	0	0	0	0	0	0	0	0	0	0	0	0	0	0	0	0	asv375 + asv443	60	TCGGCAGCCGTTCGGAGCCACACTCTGTATCTTGGCTCTAGGATTTGGGAAATGGGTCGCCGTCTACACATCCTGGTGGTGGTGGTCCAATTATCCTCCGAATTTCGTCATGCCGGCCACATTGATTCCGAGTGCGTTGGTGTTGGACATCGTCCTCCTGCTGACCAGGAATTGGACCCTGACAGCGGTGATTGGAGCCTGGATGTACGCAGCACTGTTCTATCCGTCTAATTGGCCGATCTTCGCCTATAGTCACACGCCGCTCGTGGTTGATGGGGCGTTGCTGTCATGGGCTGACTACATGGGCTTTATGTACGTCCGAACCGGAACCCCTGAATACATCCGGATGATCGAAGTCGGATCATTGCGGACATTCGGCGG
6e7208899ee609c985684ae58976f416 + 2a48a8dc161ef0c4579e0874cdaa4010	0	0	0	0	0	0	0	0	0	0	0	0	0	0	0	0	0	0	0	0	0	0	0	0	0	0	0	0	0	0	0	0	0	0	0	0	59	0	0	0	0	0	asv376 + asv456	59	TCGGCAGCCCTTCGGCGCCACGATCACGATTCTGGCCCTCTTGGCCGGCAAGTGGGTGACGATCTGGGCCGCCTGGTGGTGGTGGTCCAATTATCCGTATAACTTCGTGATGCCCTCCACGCTGCTGCCCAGCGCGATTGTGCTGGACATCATCCTGTTGTTGACGAGGAACTGGACCTTGACGGCGGTGATCGGGGCGTGGCTCTTCGCCATCCTGTTCTACCCGACCAATTGGGCCATCTTCGCCTACAGCCATACCCCGGTCGTCATTGACGGCACGTTGCTGTCATGGGCGGACTACATGGGCTTCGCCTATGTCCGCACCGGGACGCCCGAATACATTCGGATGATCGAGGTTGGGTCGCTCCGCACCTTCGGCGG
b424f2cb91cd9af83880221a8f79d27d + 0f155866068eb4f25246a555ec2cbab5	0	0	0	0	0	0	0	0	0	0	0	0	0	0	0	0	59	0	0	0	0	0	0	0	0	0	0	0	0	0	0	0	0	0	0	0	0	0	0	0	0	0	asv385 + asv434	59	TCGGCAGCCCTTTGGTGCAACCATCACCATCCTGGCCCTCCTGGCTGGGAAGTGGGTCACCATCTGGGCCGCCTGGTGGTGGTGGTCCAATTATCCGTATAACTTCGTGATGCCCTCCACGCTGCTTCCCAGCGCGATTGTGTTGGACATCATCCTGCTGCTGACGAGGAACTGGACCTTGACCGCGGTGATCGGGGCCTGGCTCTTCGCCATCCTGTTCTACCCGACCAATTGGGCCATCTTCGCTTACAGCCATACGCCGGTCGTCATTGACGGCACGCTGCTTTCGTGGGCTGACTACATGGGCTTTGCCTATGTCCGTACTGGGACGCCCGAGTACATTCGGATGATCGAGGTCGGATCGCTCCGCACATTCGGCGG
63f77b101532ce9e1f2ce11f92b06cbe	0	0	0	0	0	0	0	0	0	0	0	0	0	0	0	0	0	0	0	6	9	0	0	0	0	0	0	0	0	0	0	18	0	0	0	0	0	0	0	0	0	0	asv387	33	CCGGCAGCCATTCGGAGCAACTATCTGCATTCTGGCGCTTCTTGCCGGAAAGTGGGTAACCATTTGGGCGGCTTGGTGGTGGTGGTCCAACTACCCCGTCAACTTTGTCATGCCGTCTACGTTGCTTCCGAGCGCAATCGTGTTGGATTGCGTGCTGTTGTTGACTAGAAACTGGACACTCACGGCCGTTATCGGAGCCTGGATGTTCGCAATTCTATTTTATCCGACCAACTGGGCCCTCTTTGCCTATAGCCATACACCGATTGTCGTGGATGGCACGCTGCTCTCATGGGCAGACTACATGGGCTTTGCGTATATTCGTACCGGCACCCCGGAATACATCCGAATGATCGAGGTTGGATCGCTGCGTACCTTCGGTGG
9b963e55041fa35268dadcbfa57fe7b9 + 7eb7e69220ad2241891b88d2ddf4ffdf	0	0	12	0	0	0	0	0	0	0	0	0	0	0	25	0	0	0	0	0	0	0	0	0	0	0	0	0	0	0	0	0	0	0	0	0	0	0	17	0	0	0	asv389 + asv465	54	TCGGCAACCGTTTGGAGCCACACTTTGTATCCTAGCTCTAGGATTTGGAAAGTGGGTCGCCGTCTACACGTCCTGGTGGTGGTGGTCTAATTATCCACCGAATTTCGTTATGCCTGCGACGTTGATTCCAAGTGCGTTGGTTCTCGATATCGTGCTCTTGCTGACTAGAAACTGGACCCTAACAGCCGTGATTGGAGCGTGGCTGTATGCAGCACTGTTCTATCCTTCCAATTGGCCAATTTTCGCCTATAGCCATACGCCGCTCGTCGTCGATGGCGCCTTGCTCTCCTGGGCCGACTACATGGGCTTCATGTATGTCAGGACCGGAACCCCTGAATACATCCGCATGATCGAAGTCGGATCCTTGCGGACATTCGGTGG
450922afa833ae9cc8775801322d2762 + 099f2efbe37b7700ff230625a5c028e9	0	0	0	0	0	0	0	0	0	0	0	0	0	0	0	0	0	0	0	0	0	0	32	0	0	0	0	0	0	0	26	0	0	0	0	0	0	0	0	0	0	0	asv394 + asv437	58	TCGGCAACCGTTTGGCGCCACCATTTGCATCCTGGCGCTGTTGGCGGGCAAGTGGGTCACGATCTGGGCCGCCTGGTGGTGGTGGTCGAACTATCCCTATAACTTCGTGATGCCGTCCACACTCCTGCCGAGCGCGATCGTGCTGGATGTCATCTTGCTCTTGACCAGAAACTGGACCATTACGGCCGTGATCGGCGCGTGGTTGTTTGCCGCGCTGTTTTATCCGACCAATTGGGCGATCTTCGCCTATAGCCATACGCCGGTTGTGGTCGACGGCACACTCCTGTCGTGGGCGGACTACATGGGCTTCGCCTATGTCCGCACCGGGACGCCGGAGTACATCCGGATGATCGAGGTCGGGTCGCTCCGCACGTTCGGCGG
bc483c554f1e81beb8d08cf57eb58053 + 24398a99b4bffebaf01a749103759a5d	0	0	0	60	0	0	0	0	0	0	0	0	0	0	0	0	0	0	0	0	0	0	0	0	0	0	0	0	0	0	0	0	0	0	0	0	0	0	0	0	0	0	asv397 + asv410	60	CCGACAGCCATTCGGTGCGACGCTCTGCATTCTGGCGCTGGGCGCTGGGAAATGGATCGCCGTCTACACTTCTTGGTGGTGGTGGTCTAACTATCCACCGAACTTCGTCATGCCTGCTACGGCGATTCCCGGTGCCTTGGTTCTCGACATCGTGCTCTTGTTGACTAGAAACTGGACGATAACGGCAGTGATTGGAGCATGGATGTTCGCGGCACTGTTCTATCCGAGTAACTGGCCTATATTTGCCTATAGCCATACGCCGATCGTCGTGGACGGCGCATTGCTCTCATGGGCGGACTATATGGGTTTCATGTATGTTCGTACGGGAACTCCAGAGTACATTCGGATGATCGAAGTTGGATCGCTGCGCACCTTCGGCGG
3d2782067b76c4b26928fb0fa73c9453 + 14b4dd9869ba94f4b94d2fe06217adb4	0	0	0	0	0	0	0	0	0	0	0	0	0	0	0	0	0	0	0	0	0	0	0	0	11	33	0	0	0	0	0	0	0	0	0	0	0	0	0	0	0	0	asv401 + asv603	44	TCGGCAGCCGTTCGGGGCAACGCTGACCATCCTGGCGTTGGGGACCGGCAAATGGATCGCCGTGTATACCTCCTGGTGGTGGTGGTCCAACTATCCACCGAACTTCGTCATGCCCGCCACCCTGATTCCCAGTGCGCTGGTTCTCGACATCGTCCTGTTGTTAACCAGAAACTGGACACTCACCGCAGTCATCGGGGCCTGGATGTATGCCGCGCTGTTCTACCCTTCCAACTGGCCCATCTTCGGGTACAGCCATACACCGCTCGTCGTCGATGGTACGCTGCTCTCGTGGGCGGACTACATGGGCTTCATGTATGTGCGGACCGGGACGCCGGAGTACATCCGGATGATCGAGGTGGGGTCGCTGCGCACGTTCGGCGG
fa514c777136036d8b5a91cc83d4c69f + 5b087a1dd517958830bd822939a61ea4	0	0	0	0	0	0	0	0	0	0	0	0	0	0	0	0	0	0	0	0	0	0	0	0	0	0	0	0	0	0	0	0	0	49	0	0	0	0	0	0	0	0	asv403 + asv513	49	TCGGCAACCCTTCGGCGCCACGATCACCATCCTCGCGCTTCTCGCAGGCAAGTGGGTCACGATCTGGGCCGCCTGGTGGTGGTGGTCCAATTATCCGTATAACTTCGTGATGCCCTCCACGCTGTTGCCCAGCGCGATTGTGTTGGACATCATCCTGCTGTTGACGCGGAACTGGACCTTGACGGCGGTGATCGGGGCATGGCTCTTCGCCATCCTGTTCTACCCGACCAATTGGGCCATCTTCGCCTACAGCCATACACCGGTCGTCATCGACGGCACGCTGCTGTCGTGGGCGGACTACATGGGCTTTGCCTATGTTCGCACCGGAACGCCCGAATACATTCGGATGATCGAGGTCGGGTCGCTCCGCACCTTCGGCGG
d4a9de4197b4cc39352fd316ee439966	0	0	0	0	0	0	0	0	0	0	0	0	0	0	0	0	0	0	0	0	0	0	0	0	0	0	0	0	0	0	0	30	0	0	0	0	0	0	0	0	0	0	asv406	30	CCGGCAGCCATTCGGAGCAACTATCTGCATTCTGGCGCTTCTTGCCGGAAAGTGGGTAACCATTTGGGCGGCTTGGTGGTGGTGGTCCAACTACCCCGTCAACTTTGTCATGCCGTCTACGTTGCTTCCGAGCGCAATCGTGTTGGATTGCGTGCTGTTGTTGACTAGAAACTGGACACTCACGGCCGTTATCGGAGCCTGGATGTTCGCAATTCTATTTTATCCGACCAACTGGGCCCTCTTTGCCTATAGCCATACCCCGATTGTCGTGGATGGCACGCTGCTCTCATGGGCAGACTATATGGGCTTCGCGTTTGTTCGTACCGGGACCCCGGAATACATCCGAATGATTGAGGTTGGATCGCTGCGTACCTTCGGTGG
d2ce64abb8d1efffaf71efa044d0b617	0	0	0	0	0	0	0	0	0	0	0	0	0	0	0	0	0	0	0	0	0	0	0	0	0	0	0	0	0	0	0	0	0	0	0	0	0	0	0	30	0	0	asv409	30	TCGCCAGCCCTTTGGGGCCACGATCACCATTCTGGCGCTCCTGGCCGGCAAATGGGTCACGATCGTCGCCGCCTGGTGGTGGTGGTCGAACTATCCGTACAACTTCGTCATGCCGTCCACGCTGCTGCCGAGCGCGATCGTCCTGGACATTGTGCTGCTATTGACCCGGAACTGGACGCTGACGGCGGTGCTCGGGGCCTGGATGTTTGCGGCCTTATTCTATCCGACCAACTGGGCCATCTTTGCCTATAGCCATACGCCGCTGGTCGTCGATGGCACCTTGCTGTCGTGGGCGGACTACATGGGCTTTGCGTATGTGCGGACGGGGACGCCGGAGTACATCCGGATGATCGAAGTGGGCTCGCTGCGGACCTTCGGCGG
f53f479028fe8defbea486a505e967f5 + 1b7931b8bce4d3c2564c2e30369e61f5	0	0	0	0	0	0	0	0	0	0	0	0	0	0	0	0	0	0	0	0	0	0	0	0	0	0	0	0	0	0	0	0	40	0	0	0	0	0	0	0	0	0	asv425 + asv628	40	CCGGCAGCCGTTTGGCGCCACCATCACGATTCTGGCCCTCCTGGCCGGCAAGTGGGTGACGATCTGGGCCGCCTGGTGGTGGTGGTCCAACTATCCGTATAACTTCGTGATGCCCTCCACGCTGTTGCCCAGCGCCATTGTGTTGGACATCATTCTGTTGCTGACGCGGAACTGGACCTTGACCGCGGTGATCGGGGCCTGGCTCTTCGCCATCCTGTTCTACCCGACCAATTGGGCCATCTTCGCCTACAGCCATACCCCGGTCGTCATTGACGGCACGCTGCTGTCATGGGCGGACTACATGGGCTTCGCCTATGTCCGCACCGGGACGCCCGAGTACATTCGGATGATCGAGGTCGGGTCGCTCCGCACGTTCGGCGG
9f44cbb1f09b75e61300f7e5a728e724 + d7a518f5da54c603c25337b563a023b0	0	0	0	0	0	0	0	0	0	0	0	0	0	0	0	0	0	0	0	0	0	0	0	0	0	0	0	0	0	0	27	0	12	0	0	0	0	0	0	0	0	0	asv430 + asv629	39	CCGGCAACCCTTCGGCGCCACGATCACCATCCTCGCGCTTCTTGCCGGCAAGTGGGTCACGATTTGGGCCGCCTGGTGGTGGTGGTCCAATTATCCATATAACTTTGTGATGCCCTCCACCCTGCTGCCGAGCGCCATCGTGTTGGACATCATCCTGTTGTTGACGCGGAACTGGACCTTGACCGCGGTGATCGGGGCCTGGCTCTTCGCCATCCTGTTCTACCCGACCAATTGGGCCATCTTCGCCTACAGCCACACGCCGGTCGTGGTCGACGGCACGCTGCTGTCGTGGGCCGACTATATGGGCTTCGCCTATGTCCGCACCGGGACGCCCGAGTACATTCGGATGATCGAGGTCGGGTCGCTCCGCACCTTCGGCGG
ba501d4356a85d20b95630e41d6fb7f3	0	0	0	0	0	0	0	0	0	0	0	0	0	0	0	0	0	0	0	0	0	0	0	0	0	0	0	26	0	0	0	0	0	0	0	0	0	0	0	0	0	0	asv436	26	TAGACAGCCGTTCGGAGCAACCATCTGTATCCTGGCACTCCTCGCCGGCAAATGGGTGACCATTTATGCTGCTTGGTGGTGGTGGTCCAACTATCCGGTGAATTTCGTCATGCCGGCTACTTTGCTTCCCAGCGCAATCGTGTTGGACTGTGTCCTGCTGTTGACGAGAAACTGGACATTGACGGCCGTCATTGGGGCCTGGATGTTCGCGATTCTGTTTTACCCAACCAACTGGGCCATCTTTGCCTATAGCCATACGCCGCTTGTGGTCGATGGACGCTGCTCTCATGGGCAGATTACATGGGCTTTCTGTATGTCCGGACCGGTACCCCTGAGTACATCCGGATGATCGAAGTGGGATCACTGCGTACCTTTGGTGG
c4a2fc5fbf44067af421b8de4bd5972e + ca7fb7136ae22d9bc1cfca7ee9351366	0	0	0	0	0	0	0	0	0	0	0	0	0	0	0	0	0	0	0	0	0	0	0	0	0	0	0	0	0	0	0	0	42	0	0	0	0	0	0	0	0	0	asv438 + asv549	42	CCGGCAGCCGTTTGGCGCCACCATCACGATTCTGGCCCTCCTGGCCGGCAAGTGGGTGACGATCTGGGCCGCCTGGTGGTGGTGGTCCAACTATCCGTATAACTTCGTGATGCCCTCCACGCTGTTGCCCAGCGCCATTGTGTTGGACATCATTCTGTTGCTGACGCGGAACTGGACCTTGACCGCGGTGATCGGGGCCTGGCTCTTCGCCATCCTGTTCTACCCGACCAATTGGGCCATCTTCGCCTACAGCCATACCCCGGTCGTCATTGACGGCACGCTGCTGTCATGGGCGGACTACATGGGCTTCGCCTATGTCCGTACCGGGACGCCCGAGTACATTCGCATGATCGAGGTCGGGTCGCTCCGCACGTTCGGCGG
0ea71769c8bec03d5955422773550853	0	0	0	0	0	0	0	0	0	0	0	0	0	0	0	0	0	0	0	0	0	0	0	0	0	0	0	0	0	0	0	0	0	0	0	0	26	0	0	0	0	0	asv439	26	TCGGCAGCCGTTCGGCGCCACGATCACGATTCTGGCGCTGGGGTTCGGGAAATGGATTGCCGTGTATACCTCGTGGTGGTGGTGGTCCAATTATCCGCCGAACTTCGTCATGCCGGCAACGCTGCTGCCGAGCGCGTTGGTCTTGGACATCACGCTGTTGTTGACTAGGAACTGGACCTTGACGGCGGTGGTCGGCGCTTGGATGTACGCGATTCTCTTTTACCCAAGCAACTGGCCGATCTTTGGGTATAGCCACACGCCGCTGGTGGTCGATGGGTCGTTGCTCTCTTGGGCCGACTACATGGGCTTCATGTATGTCCGGACCGGGACGCCGGAGTATATCCGCATGATCGAGGTCGGGTCGCTGCGTACCTTCGGGGG
46584705bf4d4b81c453d6c4af41088b + 35586908fd625ca92be67f42c6bdb07f	0	0	34	0	0	0	0	0	0	0	0	0	0	0	0	0	0	0	0	0	0	0	0	0	0	0	0	0	0	0	0	0	0	0	0	0	0	0	0	0	0	0	asv447 + asv667	34	TCGGCAACCGTTTGGAGCCACACTTTGTATCTTAGCTCTAGGGTTTGGGAAGTGGGTCGCCGTCTATACGTCCTGGTGGTGGTGGTCTAATTATCCACCGAATTTCGTTATGCCTGCGACGTTGATTCCAAGTGCGTTGGTTCTCGATATCGTCCTCTTACTGACGAGGAACTGGACCTTAACGGCCGTGATCGGAGCATGGCTGTACGCAGCACTGTTCTATCCTTCCAATTGGCCCATTTTCGCCTATAGCCATACGCCGCTCGTCGTCGATGGCGCCTTGCTCTCATGGGCCGACTACATGGGCTTCATGTATGTCAGGACCGGAACCCCTGAATACATCCGCATGATCGAAGTCGGATCCTTGCGGACGTTCGGCGG
46325e979782df8f0f93f4b9a5b7139d + 3a9aec0bde3401089954f73cd7db56d7	0	0	0	45	0	0	0	0	0	0	0	0	0	0	0	0	0	0	0	0	0	0	0	0	0	0	0	0	0	0	0	0	0	0	0	0	0	0	0	0	0	0	asv448 + asv475	45	TCGTCAGCCGTTCGGTGCCACGATCACCATTCTGGCTCTCGGTTTTGGCAAGTGGATTGCAGTGTACACCTCGTGGTGGTGGTGGTCCAATTATCCCCCGAACTTCGTCATGCCTGCGACGCTCCTTCCGAGCGCACTGGTCTTGGACATCACGCTCTTGCTGACCAGAAACTGGACCTTGACGGCGGTGGTCGGAGCTTGGATGTACGCGATTCTGTTTTACCCGAGCAACTGGCCGATCTTCGGCTATAGCCACACTCCGCTTGTGGTTGACGGAGCGCTGCTCTCATGGGCCGACTACATGGGCTTCATGTACGTCCGCACCGGGACGCCTGAGTATATCCGAATGATCGAGGTCGGTTCGCTGCGCACGTTCGGTGG
76b98de01836d82fa3bb5c22eac7d3b4 + 1e540053c22600736ccd2f7b0285368b	0	0	0	0	0	0	0	0	0	8	0	0	2	0	0	0	0	8	0	10	0	0	0	0	0	0	0	0	0	0	0	0	0	0	0	0	0	0	0	0	0	0	asv449 + asv1014	28	CCGTCAACCGTTTGGTGCCACCATTTGCATTCTTGCGCTTCTCGCAGGGAAATGGGTCACCATTTGGGCAGCCTGGTGGTGGTGGTCGAATTATCCGTATAATTTCGTCATGCCGTCCACATTGCTCCCAAGCGCAATGGTTCTCGATATTATCCTTTTGTTGACCAGAAACTGGACCCTGACAGCAGTTATCGGGGCATGGCTGTTTGCAATTCTGTTCTATCCAACCAATTGGGCGATTTTTGCCTATAGCCATACGCCACTCGTCGTCGATGGTACCTTGCTTTCATGGGCAGACTACATGGGTTTCTTGTATGTCCGCACCGGAACGCCTGAGTACATCCGAATGATCGAGGTTGGATCGCTGCGTACCTTCGGTGG
b4ec4767a7189e1b4f3be4c4bb28a17e + 6fff9690f00eda0f8172dbecf6411a85	0	0	0	0	0	0	0	0	0	0	0	0	0	0	17	0	0	0	0	0	0	0	0	0	0	0	0	0	0	0	0	0	0	0	0	0	0	0	19	0	0	0	asv450 + asv617	36	TCGGCAACCGTTCGGCGCCACGATCACCATTTTGGCGCTGGGATTTGGGAAATGGATTGCCGTGTATACGTCATGGTGGTGGTGGTCGAATTATCCACCGAATTTTGTCATGCCGGCGACGCTGCTACCGAGCGCGCTGGTCTTGGACATCACGCTGTTGCTGACCCGGAACTGGACCCTGACGGCGGTGATCGGCGCCTGGATGTACGCCATTTTGTTTTACCCCAGCAACTGGCCCATCTTCGGCTACAGTCATACCCCGATCGTGGTGGATGGATCGCTGCTCTCGTGGGCTGACTACATGGGCTTCATGTATGTCCGCACCGGGACGCCGGAGTACATCCGCATGATCGAAGTCGGGTCGCTGCGCACGTTCGGGGG
1db282dadf316a19e9a28499a1219d06	0	0	0	0	0	0	0	0	0	0	0	0	0	0	0	0	0	0	0	0	0	0	0	0	0	0	0	0	0	0	24	0	0	0	0	0	0	0	0	0	0	0	asv455	24	TCGGCAACCGTTTGGCGCCACCATTTGCATCCTGGCGCTGTTGGCGGGCAAATGGGTCACGATCTGGGCCGCCTGGTGGTGGTGGTCGAACTATCCCTATAACTTCGTGATGCCGTCCACCCTCCTGCCGAGCGCGATTGTGCTGGATGTCATCTTGCTCTTGACCAGAAACTGGACCATTACGGCCGTGATCGGCGCGTGGTTGTTTGCCGCGCTGTTTTATCCGACCAATTGGGCGATCTTCGCCTATAGCCATACGCCGGTTGTGATCGACGGCACCCTCCTGTCGTGGGCGGACTACATGGGCTTCGCCTATGTCCGCACCGGGACGCCGGAGTACATCCGGATGATCGAGGTCGGGTCGCTCCGCACGTTCGGCGG
c14876b160944803fc9af7da742bb1dd + d348a1bbacf8d8f99bc8670051dd29ea	0	0	0	0	0	0	0	0	0	0	0	0	0	0	0	0	0	0	0	0	0	0	0	0	0	0	0	0	0	0	0	0	0	0	0	0	42	0	0	0	0	0	asv457 + asv517	42	TCGGCAACCCTTCGGCGCCACGATCACGATTCTGGCCCTCTTGGCCGGCAAGTGGGTGACGATCTGGGCCGCCTGGTGGTGGTGGTCCAATTATCCGTATAACTTCGTGATGCCCTCCACGCTGCTGCCCAGCGCGATTGTGCTGGACATCATCCTGTTGTTGACGAGGAACTGGACCTTGACGGCGGTGATCGGGGCGTGGCTCTTCGCCATCCTGTTCTACCCGACCAATTGGGCCATCTTCGCCTACAGCCATACCCCGGTCGTCATTGACGGCACGCTGCTGTCATGGGCGGACTACATGGGCTTCGCCTATGTCCGCACCGGGACGCCTGAGTACATTCGGATGATCGAGGTCGGGTCGCTCCGCACCTTCGGCGG
18bd17af608f59a0c651c7f147dd464e	0	0	23	0	0	0	0	0	0	0	0	0	0	0	0	0	0	0	0	0	0	0	0	0	0	0	0	0	0	0	0	0	0	0	0	0	0	0	0	0	0	0	asv458	23	CCGGCAGCCGTTTGGCGCCACCATCACGATTCTGGCCCTCCTGGCCGGCAAGTGGGTGACGATCTGGGCCGCCTGGTGGTGGTGGTCCAACTATCCGTATAACTTCGTGATGCCCTCCACGCTGTTGCCCAGCGCAATTGTGTTGGACATCATTCTGTTGCTGACGCGGAACTGGACCTTGACCGCGGTGATCGGGGCCTGGCTCTTCGCCATCCTGTTCTACCCGACCAATTGGGCCATCTTCGCCTACAGCCATACCCCGGTCGTCATTGACGGCACGCTGCTGTCATGGGCGGACTACATGGGCTTCGCCTATGTCCGCACCGGGACGCCGGAATACATTCGCATGATCGAGGTCGGGTCGCTCCGCACGTTCGGCGG
242851027f9e4a8ae642982d87ed7c3c	0	0	0	0	0	0	0	0	0	0	0	0	0	0	0	0	0	0	0	0	0	0	0	0	0	0	0	0	0	0	0	0	0	0	0	0	23	0	0	0	0	0	asv464	23	CCGTCAACCGTTTGGTGCCACCATTTGTATTCTTGCGCTTCTCGCAGGGAAATGGGTCACCATTTGGGCAGCCTGGTGGTGGTGGTCGAACTATCCATACAATTTCGTCATGCCATCCACGCTGTTGCCAAGCGCAATGGCCTTGGACATTATTCTCTTGTTGACTAGAAACTGGACGCTGACAGCGGTGATCGGTGCATGGCTGTTTGCAATTCTGTTCTATCCGACCAATTGGGCAATTTTTGCCTATAGCCATACGCCACTCGTTGTCGATGGCACCTTGCTTTCATGGGCAGACTACATGGGTTTCTTGTATGTCCGCACCGGAACGCCTGAGTACATCCGAATGATCGAGGTTGGATCGCTGCGTACCTTCGGTGG
d4416ee69816e3e778892a1d9ae81260 + 9071163398c974acf146d0a335476250	0	0	0	0	0	0	0	0	0	0	0	0	0	0	0	0	0	0	0	0	0	35	0	0	0	0	0	0	0	0	0	0	0	0	0	0	0	0	0	0	0	0	asv469 + asv598	35	TCGGCAACCATTTGGGGCGACGATTACGATCTTGGCCCTGCTGGCCGGGAAGTGGGTCACCATCTGGGCAGCATGGTGGTGGTGGTCGAATTATCCGTATAACTTCGTGATGCCGTCCACGCTGCTTCCGAGTGCCATTGTGCTCGATATCGTTCTCTTGTTGACCAGAAACTGGACGTTGACGGCTGTGATCGGTGCCTGGCTGTTCGCGATCCTCTTCTATCCGACAAACTGGGCGATTTTCGCCTATAGCCATACCCCACTGGTTGTGGATGGCACCCTGCTCTCGTGGGCAGACTACATGGGTTTCCTGTACGTCCGTACCGGAACTCCTGAGTATATCCGAATGATCGAGGTGGGATCGCTGCGCACCTTCGGTGG
d1c3d3fcc48e7ab4fab13ea69000f95a	0	0	0	0	0	0	0	0	0	0	0	0	0	0	0	0	0	0	0	0	0	0	0	0	0	0	0	0	0	0	0	0	0	0	0	0	22	0	0	0	0	0	asv472	22	TCGGCAACCCTTCGGTGCCACACTGACGATTCTGGCGTATGCCTTCGGGAAGTGGATCGCGGTGTACACGTCGTGGTGGTGGTGGTCGAACTATCCACCCAACTTCGTCATGCCGGCGACCTTGATCCCAAGCGCCTTGGTCCTGGATATCACGCTGTTATTGACCAGAAACTGGACGTTAACGGCAGTGATCGGGGCCTGGATGTATGCCATTCTGTTCTATCCGAGCAACTGGCCGATCTTCGGCTACAGCCATACCCCGATCGTGATCGATGGCACCTTGCTCTCATGGGCTGACTACATGGGCTTCATGTATGTCCGTACCGGGACGCCTGAGTACATCCGAATGATCGAGGTCGGGTCGCTGCGGACCTTCGGTGG
e5993073ade91bd9758e6e9856b88e81	0	0	0	21	0	0	0	0	0	0	0	0	0	0	0	0	0	0	0	0	0	0	0	0	0	0	0	0	0	0	0	0	0	0	0	0	0	0	0	0	0	0	asv476	21	TCGTCAGCCGTTCGGTGCGACGATTACCATTCTGGCTCTCGCGGCAGGAAAGTGGATGGCCGTCTATACGTCTTGGTGGTGGTGGTCGAATTATCCACCGAACTTTGTTATGCCTGCGACGCTACTTCCTAGCGCCCTGGTCTTGGACATCACGCTCTTGTTGACTAGAAACTGGACCTTGACGGCTGTCATCGGTGCTTGGATGTACGCAATTCTATTTTATCCAAGCAACTGGCCGATCTTTGGGTATAGTCACACGCCGATTGTGGTCGATGGGTCGTTGCTCTCATGGGCTGACTACATGGGCTTCATGTATGTCCGTACCGGAACGCCTGAATACATCAGAATGATCGAGGTCGGTTCGCTGCGCACCTTCGGTGG
bc006b45cebd6210882406fe77863462	0	0	0	0	0	0	0	0	0	0	0	0	0	0	0	0	0	0	0	0	0	0	0	0	0	0	0	0	0	0	0	21	0	0	0	0	0	0	0	0	0	0	asv484	21	CCGGCAGCCATTCGGAGCAACTATCTGCATTCTGGCACTTCTTGCCGGAAAGTGGGTAACCATTTGGGCGGCTTGGTGGTGGTGGTCCAACTACCCCGTCAACTTTGTCATGCCGTCTACGTTGCTTCCGAGCGCAATCGTGTTGGATTGCGTGCTGTTGTTGACTAGAAACTGGACACTCACGGCCGTTATCGGAGCCTGGATGTTCGCAATTCTATTTTATCCGACCAACTGGGCCCTCTTTGCCTATAGCCATACCCCGATTGTCGTGGATGGCACGCTGCTCTCATGGGCAGACTATATGGGCTTCGCGTTTGTTCGTACCGGGACCCCGGAATACATCCGAATGATTGAGGTTGGATCGCTGCGTACCTTCGGTGG
2513c5ec4bf1daa07446006bf0c67807 + da23aff0b51a639c311971f0aae6eb19	0	0	0	21	0	0	0	0	0	0	0	0	0	0	0	0	0	0	0	0	0	0	15	0	0	0	0	0	0	0	0	0	0	0	0	0	0	0	0	0	0	0	asv491 + asv521	36	TCGTCAGCCATTCGGTGCGACGATCACCATTCTGGCTCTTGGTTTCGGAAAATGGATCGCCGTTTATACCTCTTGGTGGTGGTGGTCCAATTATCCGCCGAACTTTGTCATGCCTGCAACGCTGCTTCCTAGTGCGTTGGTCTTGGACATCACGCTCTTGTTGACCAGGAACTGGACCTTGACGGCTGTGGTCGGAGCATGGATGTACGCCATCCTGTTTTATCCAAGCAATTGGCCAATCTTCGGTTATAGCCACACTCCGATTGTGGTCGATGGTTCGTTGCTCTCATGGGCAGACTACATGGGCTTCATGTATGTCCGCACCGGGACGCCTGAATACATCCGAATGATCGAAGTCGGTTCGCTGCGCACCTTCGGTGG
3072a724fa95ee0462f035c5bef6c966	0	0	0	0	0	0	0	0	0	0	0	0	0	0	0	0	0	0	0	0	19	0	0	0	0	0	0	0	0	0	0	0	0	0	0	0	0	0	0	0	0	0	asv496	19	TCGGCAGCCGTTCGGAGCCACACTCTGTATCTTGGCTCTAGGATTTGGGAAATGGGTCGCCGTCTACACATCCTGGTGGTGGTGGTCCAATTATCCTCCGAATTTCGTCATGCCGGCCACATTGATTCCGAGTGCGTTGGTGTTGGACATCGTCCTCCTGCTGACCAGGAATTGGACCCTGACAGCGGTGATTGGAGCCTGGATGTACGCAGCACTGTTCTATCCGTCCAATTGGCCGATCTTCGCCTATAGTCACACGCCGCTCGTGGTCGATGGGGCGTTGTTGTCATGGGCTGACTACATGGGCTTTATGTACGTCCGAACCGGAACCCCTGAATACATCCGGATGATCGAAGTCGGATCATTGCGGACATTCGGCGG
ab853d5987a92ae80ae74469dbb12bcc + 13d6a6e53a28aeca1a3e72ce498e90bc	0	0	0	0	0	0	0	0	0	0	0	0	0	0	0	0	0	0	0	0	0	0	0	0	0	0	0	0	0	0	0	0	0	0	33	0	0	0	0	0	0	0	asv500 + asv583	33	TCGGCAGCCGTTCGGCGCCACGATCACCATTCTGGCGCTGGGGTTCGGGAAATGGATTGCCGTGTATACCTCGTGGTGGTGGTGGTCCAATTATCCGCCGAACTTCGTCATGCCGGCAACGCTGCTGCCGAGCGCGTTGGTCTTGGACATCACGCTGTTGTTGACGAGGAACTGGACCTTGACGGCGGTGGTCGGCGCCTGGATGTACGCGATTCTCTTTTACCCAAGCAACTGGCCGATCTTTGGGTATAGCCACACGCCGCTGGTGGTGGATGGGTCGTTGCTCTCTTGGGCCGACTACATGGGCTTCATGTATGTCCGGACCGGGACGCCGGAGTATATCCGCATGATCGAGGTCGGGTCGCTGCGCACCTTCGGTGG
242c7ce9da79f6a6537c0d1c96897a57	0	0	0	0	0	0	0	0	0	0	0	0	0	0	0	0	0	0	0	0	0	0	0	0	0	0	0	0	0	0	0	0	0	0	0	19	0	0	0	0	0	0	asv501	19	TCGCCAGCCCTTTGGGGCGACGATCACGATCCTGGCGCTACTGGCCGGGAAGTGGGTCACGATCGTGGCCGCCTGGTGGTGGTGGTCGAACTATCCGTATAACTTCGTCATGCCGTCCACCCTGCTGCCGAGCGCGCTGGTGCTGGACATCGTGTTGTTGTTGACACGGAACTGGACGTTGACGGCGGTGATCGGAGCCTGGCTGTTTGCGGCCTTGTTCTATCCGACCAACTGGGCCATCTTCGCCTATAGCCATACGCCGCTGGTCATCGATGGCACCTTGCTGTCGTGGGCGGACTACATGGGCTTTGCGTATGTGCGGACCGGGACGCCGGAGTACATTCGGATGATCGAGGTGGGTTCGCTGCGGACGTTCGGCGG
21c83c2a24bba0428588bdfc4f0a009c + f34f93fb3dfc1c5c8fd2ebb81a477842	0	0	0	0	0	0	0	0	0	0	0	0	0	0	0	0	0	0	0	0	14	0	8	0	0	0	0	0	0	0	0	0	0	0	0	0	0	0	0	0	0	0	asv509 + asv1054	22	TCGGCAACCATTTGGCGCGACCATTTGCATTCTGGCCCTCCTGGCCGGGAAGTGGGTCACCATCTGGGCCGCCTGGTGGTGGTGGTCCAATTATCCGTATAATTTCGTGATGCCCTCCACGCTGCTGCCCAGCGCGATCGTGTTGGACATCATCCTGTTGTTGACGAGGAACTGGACCTTGACGGCGGTGATCGGGGCGTGGCTCTTTGCCATCCTGTTCTACCCGACCAATTGGGCCATCTTCGCCTACAGCCATACGCCGGTCGTGATCGACGGCACGTTGCTCTCGTGGGCGGACTACATGGGCTTTGCCTATGTCCGCACCGGGACGCCCGAATACATCCGCATGATCGAGGTCGGCTCGCTCCGCACCTTCGGCGG
c406f4be1559a759cb16c2821171cb76 + cf5551ba2a9f629f5f9a28bcdb6d1c26	0	0	0	0	0	0	0	0	0	0	0	0	0	0	0	0	0	0	0	0	0	0	0	0	0	0	0	0	34	0	0	0	0	0	0	0	0	0	0	0	0	0	asv512 + asv547	34	TCGGCAGCCGTTCGGAGCCACACTATGTATCTTGGCTCTAGGATTTGGGAAATGGGTTGCCGTCTACACATCCTGGTGGTGGTGGTCCAACTATCCTCCGAATTTCGTCATGCCGGCCACATTGATTCCGAGTGCGTTGGTGTTGGACATCGTCCTCCTGCTGACCAGGAATTGGACCCTGACAGCGGTGATTGGAGCCTGGATGTACGCAGCATTGTTCTATCCGTCTAATTGGCCGATCTTCGCCTATAGTCACACGCCGCTCGTGGTTGATGGGGCGTTGCTGTCATGGGCTGACTACATGGGCTTTATGTACGTCCGAACCGGAACCCCTGAATACATCCGGATGATCGAAGTCGGATCATTGCGGACATTCGGCGG
16b330bc45a9034525b18173e12355e9	0	0	0	0	0	0	0	0	0	0	0	0	0	0	0	0	0	0	0	0	0	0	0	0	0	0	0	0	0	0	0	0	0	18	0	0	0	0	0	0	0	0	asv514	18	TCGGCAACCCTTCGGCGCCACGATCACCATCCTCGCGCTTCTCGCAGGCAAGTGGGTCACGATCTGGGCCGCCTGGTGGTGGTGGTCCAATTATCCGTATAACTTCGTGATGCCCTCCACGCTGCTGCCCAGCGCGATTGTGTTGGACATCATCCTGTTGTTGACGCGGAACTGGACCTTGACGGCGGTGATCGGGGCGTGGCTCTTCGCCATCCTGTTCTACCCGACCAATTGGGCCATCTTCGCCTACAGCCATACGCCGGTCGTCATCGACGGCACGCTGCTGTCGTGGGCCGACTACATGGGCTTTGCCTATGTTCGCACCGGAACGCCCGAATACATTCGGATGATCGAGGTCGGGTCGCTCCGCACCTTCGGCGG
3c3f85276bbcab94703abc57f330cc6a	0	0	0	0	0	0	0	0	0	0	0	0	0	0	0	0	0	0	0	0	0	0	0	0	0	0	0	0	0	0	0	0	0	0	0	0	0	0	0	18	0	0	asv518	18	TCGCCAGCCCTTTGGGGCCACGATCACGATTCTCGCGCTCCTCGCCGGGAAATGGGTGACGATCGTCGCCGCCTGGTGGTGGTGGTCGAACTATCCGTACAACTTCGTCATGCCGTCCACGCTGCTGCCGAGCGCGATCGTCCTGGACATTGTGCTGCTATTGACCCGGAACTGGACGCTGACGGCGGTGCTCGGGGCCTGGATGTTTGCGGCCTTGTTCTATCCGACCAACTGGGCCATCTTTGCCTATAGCCATACGCCGCTGGTCGTCGATGGCACCTTGCTGTCGTGGGCGGACTACATGGGCTTTGCGTATGTGCGGACGGGGACGCCGGAGTACATCCGGATGATCGAAGTGGGCTCGCTGCGGACCTTCGGCGG
752d5d92b628b35656931b0c4a90c534	0	0	17	0	0	0	0	0	0	0	0	0	0	0	0	0	0	0	0	0	0	0	0	0	0	0	0	0	0	0	0	0	0	0	0	0	0	0	0	0	0	0	asv519	17	TAGGCAACCGTTCGGAGCAACCATCTGTATCTTGGCACTCCTTGCTGGTAAATGGGTGACCATTTATGCTGCTTGGTGGTGGTGGTCCAACTATCCGGTGAATTTCGTCATGCCGTCTACCCTGCTCCCCAGCGCAATCGTGCTGGACTGCGTCCTGCTGTTGACGAGAAACTGGACGTTGACGGCCGTCATTGGAGCCTGGATGTTCGCGATTCTATTCTATCCAACCAACTGGGCTATCTTTGCCTATAGCCATACGCCGCTCGTGGTCGATGGCACGCTGCTCTCATGGGCAGACTACATGGGCTTCGCGTATATCCGGACCGGTACCCCTGAGTACATCCGGATGATCGAGGTGGGATCACTGCGTACCTTCGG
7e119be6671a74ff66c41c92f8a70171	0	0	0	0	0	0	0	17	0	0	0	0	0	0	0	0	0	0	0	0	0	0	0	0	0	0	0	0	0	0	0	0	0	0	0	0	0	0	0	0	0	0	asv523	17	CAGGCAGCCCTTCGGAGCAACCATCTGTATTCTGGCGCTTCTTGCCGGAAAGTGGGTAACCATTTGGGCGGCTTGGTGGTGGTGGTCCAACTACCCCGTCAACTTTGTCATGCCGTCTACGTTGCTTCCCAGCGCAATCGTACTGGACTGCGTGCTGTTGCTGACCAGAAACTGGACGCTAACGGCCGTCATCGGAGCTTGGATGTTCGCGATTCTGTTTTATCCGACCAACTGGGCCCTCTTTGCCTATAGCCATACACCGATTGTCGTGGATGGCACGCTGCTCTCATGGGCAGACTACATGGCTTTGCGTATATTCGTACCGGCACCCCGGAATACATCCGAATGATCGAGGTTGGATCGCTGCGTACCTTCGGTGG
c2ad926bf5c1a0a07651ccdee4828d1a + 5a1b6446320a2a7974fea8ea141ae1ad	0	0	0	0	0	0	0	0	0	0	0	0	0	0	0	0	0	0	0	27	0	0	0	0	0	0	0	0	0	0	0	0	0	0	0	0	0	0	0	0	0	0	asv533 + asv683	27	TCGTCAGCCGTTCGGCGCGACGATTACTATTCTGGCGCTCGGTTTTGGAAAGTGGATTGCCGTCTATACCTCTTGGTGGTGGTGGTCCAATTATCCGCCGAACTTCGTCATGCCTGCGACCTTGCTTCCTAGCGCGCTGGTCTTGGATATTACGCTCTTACTGACCAGGAACTGGACGCTGACGGCCGTGATCGGGGCATGGATGTACGCCATTCTATTCTACCCGAGCAACTGGCCAATATTTGGTTATAGCCACACCCCGCTCGTGGTTGACGGCTCATTGCTTTCATGGGCTGACTACATGGGCTTCATGTATGTTCGTACCGGGACTCCCGAGTACATCCGCATGATCGAGGTTGGTTCGCTGCGCACCTTCGGTGG
5370d0d27d031dd417f509c10d37bfa8	0	0	0	0	0	0	0	0	0	0	0	0	0	0	0	0	0	0	0	0	0	0	0	17	0	0	0	0	0	0	0	0	0	0	0	0	0	0	0	0	0	0	asv535	17	TCGTCAGCCATTCGGCGCGACGATCACCATTCTGGCTCTCGGTTTCGGAAAGTGGATTGCCGTCTATACCTCTTGGTGGTGGTGGTCCAATTATCCGCCGAACTTCGTCATGCCTGCGACACTGCTTCCTAGCGCACTGGTCCTGGACATCACGCTCTTGCTGACCAGGAACTGGACGTTGACGGCTGTGATCGGAGCCTGGATGTACGCCATTTTATTTTACCCGAGCAACTGGCCAATCTTTGGTTATAGCCACACCCCGATTGTGGTGGACGGCTCGCTGCTCTCATGGGCAGACTACATGGGCTTCATGTATGTCCGTACCGGGACGCCTGAGTACATCCGAATGATCGAGGTCGGTTCGCTGCGCACCTTCGGTGG
72cc6282f10dbd450eae484c97d2da1f	0	0	0	0	0	0	0	0	0	0	0	0	0	0	0	0	0	0	0	0	0	0	0	17	0	0	0	0	0	0	0	0	0	0	0	0	0	0	0	0	0	0	asv537	17	TCGGCAGCCGTTCGGGGCGACGCTGACCATCCTGGCGTTGGGGACCGGCAAATGGATCGCCGTGTATACCTCCTGGTGGTGGTGGTCCAACTATCCACCGAACTTCGTCATGCCCGCCACCCTGATTCCCAGTGCGCTGGTTCTCGATATCGTCCTGTTGTTAACCAGAAACTGGACACTTACCGCAGTCATCGGGGCGTGGATGTATGCCGCGCTGTTCTATCCGAGCAACTGGTCCATATTTGCCTATAGCCATACGCCGCTCGTCGTCGATGGCACGCTGCTCTCGTGGGCGGACTACATGGGCTTCATGTATGTGCGGACCGGGACGCCGGAGTACATCCGGATGATCGAGGTGGGGTCGCTGCGCACGTTCGGCGG
b4643d42e4896e6922cc955bba1aa9c8 + 8f3a0c99514afa886b5dbabbd041d9aa	0	0	0	0	0	0	0	0	0	0	0	24	0	0	0	0	0	0	0	0	0	0	0	0	0	0	0	0	0	0	0	0	0	0	0	0	0	0	0	0	0	0	asv541 + asv747	24	TCGTCAGCCGTTCGGCGCGACGATCACTATTCTAGCTCTTGGTTTTGGTAAGTGGATTGCCGTTTATACCTCTTGGTGGTGGTGGTCCAATTATCCGCCGAACTTCGTCATGCCTGCGACATTGCTTCCAAGCGCATTGGTCTTGGACATCACGCTCTTGCTGACCAGAAACTGGACTCTGACGGCTGTGGTTGGTGCGTGGATGTACGCCATTCTGTTTTACCCAAGCAACTGGCCAATCTTTGGCTATAGCCACACCCCGCTTGTGGTCGACGGATCGCTGCTCTCATGGGCAGACTACATGGGCTTCATGTACGTCCGTACCGGTACGCCTGAGTACATCAGAATGATCGAGGTCGGTTCGCTGCGCACCTTCGGTGG
ab02747cebd87b775295c49a1ceb42ed + 6509ee64c5e36e225a6f233517e36826	0	0	0	0	0	0	0	0	0	0	0	0	0	0	0	0	0	0	0	0	0	0	0	0	0	0	0	0	0	0	27	0	0	0	0	0	0	0	0	0	0	0	asv548 + asv659	27	TCGGCAGCCCTTCGGCGCCACGATCACGATCCTCGCGCTTCTCGCAGGCAAGTGGGTCACGATCTGGGCCGCCTGGTGGTGGTGGTCCAATTATCCGTATAACTTCGTGATGCCCTCCACGCTGCTGCCCAGCGCGATTGTGTTGGACATCATCCTGTTGTTGACGCGGAACTGGACCTTGACGGCGGTGATCGGGGCATGGCTCTTCGCCATCCTGTTCTACCCGACCAATTGGGCCATCTTCGCCTACAGCCATACGCCGGTCGTGATCGACGGCACGCTGCTGTCGTGGGCGGACTACATGGGCTTTGCCTATGTTCGCACCGGAACGCCCGAATACATTCGGATGATCGAGGTCGGGTCGCTCCGCACGTTCGGCGG
964577aa1eceb88fd3a69b5941582eff	0	0	0	0	0	0	0	0	0	0	0	0	0	0	0	0	0	0	0	0	0	0	0	0	0	0	0	0	0	0	0	0	0	0	0	0	16	0	0	0	0	0	asv550	16	TCGGCAACCCTTCGGTGCCACACTGACGATTCTGGCGTATGCCTTCGGGAAGTGGATCGCGGTGTACACGTCGTGGTGGTGGTGGTCGAACTATCCACCCAACTTCGTCATGCCGGCGACCTTGATTCCAAGCGCCTTGGTCCTGGATATCACGCTGTTATTGACCAGAAACTGGACGTTAACGGCAGTGATCGGGGCCTGGATGTATGCCATTCTGTTCTATCCGAGCAACTGGCCGATCTTCGGCTACAGCCATACCCCGATCGTGATCGATGGCACCTTGCTCTCATGGGCTGACTACATGGGCTTCATGTATGTCCGTACCGGGACGCCTGAGTACATCCGAATGATCGAGGTCGGGTCGCTGCGGACCTTCGGTGG
e8c665a62a5f4f7c3fd21bfe08b3ab80	0	0	15	0	0	0	0	0	0	0	0	0	0	0	0	0	0	0	0	0	0	0	0	0	0	0	0	0	0	0	0	0	0	0	0	0	0	0	0	0	0	0	asv553	15	TCGCCAACCATTCGGTGCAACCATTTGTATCCTGGCCTTGCTCGCCGGAAAGTGGGTGACCATTTGGGCCGCTTGGTGGTGGTGGTCGAACTATCCATACAACTTCGTCATGCCATCCACATTGCTTCCGAGCGCCATGGTTCTGGACATCATTCTCTTGCTGACCAGAAACTGGACGCTTACAGCGGTGATCGGCGCGTGGCTCTTTGCAGCGCTCTTTTATCCGACCAACTGGGCCATTTTCGCCTATAGCCACACTCCACTCGTCGTGGATGGCACTCTGCTCTCCTGGGCAGACTATATGGGCTTTGCGTATATTCGTACCGGCACCCCGGAATACATCCGAATGATCGAGGTTGGATCGCTGCGTACCTTCGGTGG
9a0847353a2ea505d4d45a81832bbebf + 1de8da669b4706c3323c76dd9345b653	0	0	0	23	0	0	0	0	0	0	0	0	0	0	0	0	0	0	0	0	0	0	0	0	0	0	0	0	0	0	0	0	0	0	0	0	0	0	0	0	0	0	asv555 + asv735	23	TCGTCAGCCGTTCGGTGCGACGATTACCATTCTGGCTCTCGCGGCAGGAAAGTGGATGGCCGTCTATACGTCTTGGTGGTGGTGGTCTAATTATCCACCGAACTTCGTTATGCCTGCGACGCTACTTCCTAGCGCCTTGGTCTTGGACATCACGCTCTTGTTGACTAGAAACTGGACCTTGACGGCTGTAATCGGTGCCTGGATGTACGCAATTCTATTTTATCCAAGCAACTGGCCAATCTTTGGCTATAGTCACACGCCGATTGTGGTCGATGGGTCGTTGCTCTCATGGGCTGACTACATGGGCTTCATGTATGTCCGTACCGGAACGCCTGAATACATCAGAATGATCGAGGTCGGTTCGCTGCGCACCTTCGGTGG
a489264e24b87e65f6b44aa038f1a4c2	0	0	0	0	0	0	0	0	0	0	0	0	0	0	0	0	0	0	0	0	0	0	0	0	0	0	0	0	0	0	0	0	0	0	0	15	0	0	0	0	0	0	asv565	15	TCGCCAGCCCTTTGGGGCGACGATCACGATCCTGGCGCTACTGGCCGGGAAGTGGGTCACGATCGTGGCCGCCTGGTGGTGGTGGTCAAACTATCCGTATAACTTCGTCATGCCGTCCACCCTGCTGCCGAGCGCGCTGGTGCTGGACATCGTGTTGTTGTTGACGCGGAACTGGACGTTGACGGCGGTGATCGGGGCCTGGCTGTTTGCGGCCTTGTTCTATCCGACCAACTGGGCCATCTTCGCCTATAGCCATACGCCGCTGGTCATCGATGGCACCTTGCTGTCGTGGGCGGACTACATGGGCTTTGCGTATGTGCGGACCGGGACGCCGGAGTACATTCGGATGATCGAGGTGGGTTCGCTGCGGACGTTCGGCGG
de864db7ae3fde724840a87a86d5a230 + eb33d62d10b102484bc822af0a93d99f	0	0	0	0	0	0	0	0	0	0	0	0	0	27	0	0	0	0	0	0	0	0	0	0	0	0	0	0	0	0	0	0	0	0	0	0	0	0	0	0	0	0	asv574 + asv593	27	TCGACAACCGTTTGGAGCAACCATAACCATTCTGGCACTCCTCGCAGGAAAGTGGGTCACGGTTATTGCCGCTTGGTGGTGGTGGTCCAACTATCCGTATAACTTCGTCATGCCCGCCACTTTGCTCCCCAGCGCATTGGTCTTGGACATCGTTCTGTTGCTGACCCGAAGCTGGGTGATCACAGCGGTGGTTGGAGCATGGCTGTTCGCAGCGCTGTTCTACCCGACCAACTGGGCTTTATTCGGGTACAGCAAGACACCGATCGTCGTGGATGGGACACTGCTCTCTTGGGCCGACTATATGGGCTTCGTGTATGTCCGTACCGGAACCCCTGAATATATCCGGCTGATCGAGGTGGGGTCACTTCGCACGTTCGGCGG
53605dc77b9b3a18d921aeefd9835560	0	0	0	0	0	0	0	0	0	0	0	0	0	0	0	0	0	0	0	0	0	0	14	0	0	0	0	0	0	0	0	0	0	0	0	0	0	0	0	0	0	0	asv579	14	TCGGCAACCATTTGGCGCGACCATTTGCATTCTGGCCCTCCTGGCCGGGAAGTGGGTCACCATCTGGGCCGCCTGGTGGTGGTGGTCCAATTATCCGTATAATTTCGTGATGCCTTCCACGCTGTTGCCCAGCGCGATTGTGCTGGACATCATCCTGTTGTTGACGAGGAACTGGACCTTGACGGCGGTGATCGGGGCCTGGCTCTTTGCCATCCTGTTCTACCCGACCAATTGGGCCATCTTCGCCTACAGCCATACGCCGGTCGTCATCGACGGCACGTTGCTCTCGTGGGCGGACTACATGGGCTTTGCCTATGTCCGCACCGGGACGCCCGAATACATCCGCATGATCGAGGTCGGCTCGCTCCGCACCTTCGGCGG
14e7cf603cf9de7e82fe08317e687618	0	0	0	0	0	0	0	0	0	0	0	0	0	0	0	0	0	0	0	0	13	0	0	0	0	0	0	0	0	0	0	0	0	0	0	0	0	0	0	0	0	0	asv596	13	TAGACAGCCGTTCGGAGCAACCATCTGTATCCTGGCACTCCTCGCCGGCAAATGGGTGACCATTTATGCTGCTTGGTGGTGGTGGTCCAACTATCCGGTGAATTTCGTCATGCCGGCTACTTTGCTTCCCAGCGCAATCGTGTTGGACTGTGTCCTGCTGTTGACGAGAAACTGGACATTGACGGCCGTCATTGGGGCCTGGATGTTCGCGATTCTGTTTTACCCAACCAACTGGGCCATCTTTGCCTATAGCCATACGCCGCTTGTGGTCGATGGCACGCTGCTCTCATGGGCAGATTACATGGGCTTCCTGTATGTCCGGACCGGTACCCCTGAGTACATCCGGATGATCGAGGTAGGATCACTGCGTACCTTTGGTG
1bf8dda045e1831074eb67964f426016	0	0	0	0	0	0	0	0	0	0	0	0	0	0	0	0	0	0	0	0	13	0	0	0	0	0	0	0	0	0	0	0	0	0	0	0	0	0	0	0	0	0	asv597	13	TCGGCAGCCGTTCGGAGCCACACTCTGTATCTTGGCTCTAGGGTTTGGGAAATGGGTCGCCGTCTACACATCCTGGTGGTGGTGGTCGAATTATCCTCCGAATTTCGTCATGCCGGCCACATTGATTCCGAGTGCGTTGGTGTTGGACATCGTCCTCCTGCTGACCAGGAATTGGACCCTGACAGCGGTGATTGGAGCCTGGATGTACGCAGCACTGTTCTATCCGTCCAATTGGCCGATCTTCGCCTATAGTCACACGCCGCTCGTGGTTGATGGGGCGTTGCTGTCATGGGCTGACTACATGGGCTTTATGTACGTCCGAACCGGAACCCCTGAATACATCCGGATGATCGAAGTCGGATCATTGCGGACATTCGGCGG
504a31016f3f3ead9b3920b03122b694 + dbf7c556bedd093999aabd308f1a26da	0	0	0	0	0	0	0	0	0	0	0	0	0	0	0	0	0	0	0	0	0	0	23	0	0	0	0	0	0	0	0	0	0	0	0	0	0	0	0	0	0	0	asv599 + asv686	23	CCGGCAGCCATTCGGCGCGACACTCTGCATTCTGGCGCTTGGCGCCGGAAAATGGATCGCCGTCTACACTTCTTGGTGGTGGTGGTCCAATTATCCACCCAACTTCGTCATGCCGGCTACAGCGATACCCGGTGCTTTGGTTCTCGACATCGTGCTCTTGTTGACCAGAAACTGGACGCTGACGGCAGTGATCGGAGCATGGATGTTCGCGGCACTGTTCTATCCGAGCAACTGGCCTATATTTGCCTATAGCCATACGCCGCTCGTTGTCGATGGTGCATTGCTCTCATGGGCGGACTATATGGGTTTCATGTATGTTCGTACGGGAACTCCTGAGTACATCCGGATGATCGAAGTAGGATCGCTGCGCACGTTCGGCGG
319666b9ca2e4f62cff822963d7576f1 + 86bb34093202f69e742ad7ecf63e197e	0	0	0	0	0	0	0	0	0	0	0	0	0	0	0	0	0	0	0	0	0	0	19	0	0	0	0	0	0	0	0	0	0	0	0	0	0	0	0	0	0	0	asv600 + asv873	19	TCGTCAGCCGTTTGGCGCCACCATTTGTATCCTGGCGCTGTTGGCGGGCAAATGGGTTACGATCTGGGCCGCCTGGTGGTGGTGGTCGAACTATCCGTATAACTTCGTGATGCCGTCCACGCTGCTGCCCAGCGCGATCGTGCTGGATGTCGTGTTGCTCTTGACCAGAAACTGGACCATCACCGCGGTCATCGGGGCGTGGCTCTTCGCGGCACTGTTCTATCCGACGAATTGGGCGATTTTTGCCTATAGCCACACGCCGGTTGTCATCGACGGCACCCTGCTGTCATGGGCGGACTACATGGGCTTTGCCTATGTCCGCACCGGGACGCCGGAGTACATCCGGATGATCGAGGTCGGGTCGCTCCGCACGTTCGGCGG
d9f1e06b0f1fe3b7112103e23f850e62	0	0	0	0	0	0	0	0	0	0	0	0	0	0	0	0	0	0	0	0	0	0	0	0	0	0	0	13	0	0	0	0	0	0	0	0	0	0	0	0	0	0	asv604	13	TAGACAGCCGTTCGGAGCAACCATCTGTATCCTGGCACTCCTCGCCGGCAAATGGGTGACCATTTATGCTGCTTGGTGGTGGTGGTCCAACTATCCGGTGAATTTCGTCATGCCGGCTACTTTGCTTCCCAGCGCAATCGTGTTGGACTGTGTCCTGCTGTTGACGAGAAACTGGACATTGACGGCCGTCATTGGGGCCTGGATGTTCGCGATTCTGTTTTACCCAACCAACTGGGCCATCTTTGCCTATAGCCATACGCCGCTTGTGGTCGATGGCACGCTGCTCTCATGGGCAGATTACATGGGCTTCCTGTATGTCCGGACCGGTACCCCTGAGTACATCCGGATGATCGAAGTGGATCACTGCGTACCTTTGGTGG
6d44e7260bf46526c19ed94f26d84aa7 + d7c9a97d49c1a42cf34961859b03afbd	0	0	0	4	0	0	0	0	0	0	0	0	0	0	0	0	0	0	0	0	0	16	0	0	0	0	0	0	0	0	0	0	0	0	0	0	0	0	0	0	0	0	asv609 + asv760	20	TCGTCAGCCGTTTGGCGCAACGATCACCATTCTCGCTCTCGGTTTTGGAAAGTGGATTGCCGTTTATACATCTTGGTGGTGGTGGTCCAATTATCCACCGAACTTCGTCATGCCTGCGACATTGCTTCCTAGCGCGTTGGTTTTGGACATCACGCTCTTGTTGACCAGAAACTGGACCTTGACGGCCGTGATCGGAGCCTGGATGTACGCCATTCTGTTTTACCCAAGCAACTGGCCCATCTTTGGCTATAGTCACACCCCGATTGTGGTCGATGGTTCGCTGCTCTCATGGGCAGACTATATGGGCTTCATGTATGTTCGTACAGGGACGCCTGAGTACATCCGAATGATCGAGGTCGGTTCGCTGCGCACGTTCGGTGG
dccdf7f4b5b43c810ad4e14122b3d693	0	0	0	0	0	0	0	0	0	0	0	0	0	12	0	0	0	0	0	0	0	0	0	0	0	0	0	0	0	0	0	0	0	0	0	0	0	0	0	0	0	0	asv614	12	TCGCCAACCGTTCGGGGCCACGATCGTTATCCTGGCGTTGCTGGCCGGGAAATGGGTGACGATCATCGCCGCCTGGTGGTGGTGGTCCAACTATCCGTACAATTTCGTGATGCCCGCCACGCTGCTTCCCAGCGCCGTGGTGCTCGACATCGTGCTCTTGTTGACGCGGAACTGGACATTGACGGCCGTCATCGGAGCGTGGATGTTCGCGGCGCTGTTCTATCCGACCAATTGGGCCATCTTCGCGTACAGTCACACGCCGGTCGTGGTAGACGGAACGCTGCTTTCATGGGCTGACTACATGGGCTTCCTCTATGTCAGAACTGGAACGCCCGAGTACATTCGGATGATCGAGGTGGGCTCGCTGCGCACCTTCGGAGG
b8009ec9670e304b930cea3c7ba92658	0	0	0	0	0	0	0	0	0	0	0	0	0	0	0	0	0	0	0	0	0	0	0	0	12	0	0	0	0	0	0	0	0	0	0	0	0	0	0	0	0	0	asv626	12	TCGTCAGCCGTTCGGCGCGACGATCACCATTCTAGCTCTTGGTTTTGGTAAGTGGATTGCCGTTTATACCTCTTGGTGGTGGTGGTCCAATTATCCGCCGAACTTCGTCATGCCTGCGACATTGCTTCCAAGCGCATTGGTCTTGGACATCACGCTCTTGCTGACCAGAAACTGGACTCTGACGGCTGTGGTCGGTGCGTGGATGTACGCCATTCTGTTTTACCCAAGCAACTGGCCAATCTTTGGCTATAGCCACACCCCGCTTGTGGTCGACGGATCGCTGCTCTCATGGGCAGACTACATGGGCTTCATGTACGTCCGTACCGGTACGCCTGAGTACATCAGAATGATCGAGGTCGGTTCGCTGCGCACCTTCGGTGG
f4eac28e34add1395e59bcd37661a2f8 + 1ab70c2f757199021525b34ec0c4a08d	0	0	0	0	0	0	0	0	0	0	0	0	0	0	0	0	0	0	0	0	0	0	0	0	0	0	0	0	0	0	0	0	0	0	12	7	0	0	0	0	0	0	asv631 + asv833	19	TCGCCAGCCCTTTGGCGCGACGATCACCATCCTGGCGTTGCTGGCCGGGAAATGGGTCACGATCGTGGCGGCCTGGTGGTGGTGGTCGAACTACCCCTATAACTTCGTCATGCCGTCCACCCTGTTGCCCAGCGCCATCGTGCTGGATATCGTGCTGTTGTTGACCCGGAACTGGACGCTGACGGCGGTGATCGGAGCGTGGATGTTTGCCGCCTTGTTCTATCCGACGAACTGGGCCATTTTCGCGTACAGCCATACGCCGCTGGTGGTCGATGGCACCTTGCTCTCGTGGGCGGACTACATGGGCTTTGCCTATGTCCGCACGGGGACGCCGGAGTACATCCGGATGATCGAAGTGGGTTCGCTGCGGACCTTCGGTGG
1c9793a6490846cdcaeb6961784d6261 + c683c1ec39e3957faef0282b968a770c	0	0	0	0	0	0	0	0	0	0	0	0	0	0	0	0	0	0	0	0	0	0	0	0	0	0	0	0	0	0	0	0	0	0	0	0	0	0	0	0	0	23	asv634 + asv664	23	TCGTCAGCCGTTCGGCGCGACGATCACGATTCTGGCGCTTGGGTTCGGAAAGTGGATTGCCGTTTATACGTCGTGGTGGTGGTGGTCGAATTATCCGCCGAACTTCGTCATGCCGGCGACACTGCTGCCGAGCGCGTTGGTCTTGGACATCACGCTCTTGCTCACCAGGAACTGGACCTTGACGGCGGTGATCGGAGCTTGGATGTACGCGATTCTGTTTTATCCCAGCAACTGGCCGATCTTTGGCTATAGCCACACCCCGATCGTGGTTGATGGCTCGTTGCTCTCATGGGCTGACTACATGGGCTTCATGTATGTCCGGACCGGGACGCCAGAGTACATCCGCATGATCGAGGTCGGCTCGCTGCGCACCTTCGGTGG
126376edd9b7cf8d0deb9f3830bf4188	0	0	11	0	0	0	0	0	0	0	0	0	0	0	0	0	0	0	0	0	0	0	0	0	0	0	0	0	0	0	0	0	0	0	0	0	0	0	0	0	0	0	asv635	11	TCGCCAACCATTCGGTGCAACCATTTGTATCCTGGCCTTGCTCGCCGGAAAGTGGGTGACCATTTGGGCCGCTTGGTGGTGGTGGTCGAACTATCCATACAACTTCGTCATGCCATCCACATTGCTTCCGAGCGCCATGGTTCTGGACATCATTCTCTTGCTGACCAGAAACTGGACGCTTACAGCGGTGATCGGCGCGTGGCTCTTTGCAGCGCTCTTTTATCCGACCAACTGGGCCCTCTTTGCCTATAGCCATACACCGATTGTCGTGGATGGCACGCTGCTCTCATGGGCAGACTACATGGGCTTTGCGTATATTCGTACCGGCACCCCGGAATACATCCGAATGATCGAGGTTGGATCGCTGCGTACCTTCGGTGG
de4527044f1782caa147ce89018a656b + 3bd3a1085b454c3b1413c72306f4e355	0	0	0	0	0	0	0	0	0	0	0	0	0	0	0	0	21	0	0	0	0	0	0	0	0	0	0	0	0	0	0	0	0	0	0	0	0	0	0	0	0	0	asv651 + asv678	21	TCGTCAGCCGTTCGGTGCCACGATCACCATTCTGGCTCTCGGTTTTGGCAAGTGGATTGCCGTGTACACCTCGTGGTGGTGGTGGTCCAATTATCCCCCGAACTTCGTCATGCCTGCGACGCTCCTTCCGAGCGCACTGGTCTTGGACATCACGCTCTTGCTGACCAGAAACTGGACCTTGACGGCGGTGGTCGGAGCTTGGATGTACGCGATTCTGTTTTACCCGAGCAACTGGCCGATCTTCGGCTATAGCCACACTCCGCTTGTGGTTGACGGAGCGCTGCTCTCATGGGCCGACTACATGGGCTTCATGTACGTCCGCACCGGGACGCCTGAGTATATCCGAATGATCGAGGTCGGTTCGCTGCGCACGTTCGGTGG
35be2ec62a313fbbd4eb2daa0c40b565 + 4f56e012106dde388475def0a096ca41	0	8	0	0	0	0	0	0	0	0	0	0	0	0	0	5	0	0	0	0	0	0	0	0	0	0	0	0	0	0	0	0	0	0	0	0	0	0	0	0	0	0	asv665 + asv1120	13	TCGGCAACCCTTTGGCGCCACGATCACGATCTTGGCCCTGCTCGCCGGGAAATGGGTTACGATCGTCGCGGCGTGGTGGTGGTGGTCGAACTATCCCTATAACTTCGTCATGCCGGCCACGTTGCTGCCCAGCGCGCTGGTGTTGGACATCGTCCTGTTGCTGACCCGCAACTGGACGCTGACGGCGGTGATCGGCGCCTGGATGTTTGCGGCGCTCTTTTATCCGACCAACTGGGCCATCTTCGCGTATAGCCATACGCCGCTGGTGGTCGATGGCACCTTGCTCTCCTGGGCGGACTACATGGGCTTTGCCTATGTCCGAACCGGGACACCGGAGTACATTCGGATGATCGAAGTGGGCTCGCTGCGGACCTTCGGCGG
578c867cb738f1c8017cc6c0a86f5144 + 1b996cadcc31ba1e78ca7dfae90cfc2b	0	0	0	10	0	0	0	0	0	0	0	0	0	0	0	0	0	0	0	0	0	9	0	0	0	0	0	0	0	0	0	0	0	0	0	0	0	0	0	0	0	0	asv668 + asv717	19	TCGTCAGCCGTTCGGTGCGACGATTACCATTCTGGCTCTCGCGGCAGGAAAGTGGATGGCCGTATATACGTCTTGGTGGTGGTGGTCGAATTATCCACCGAACTTTGTTATGCCTGCGACGCTACTTCCTAGCGCCCTGGTCTTGGACATCACGCTCTTGTTGACTAGAAACTGGACCTTGACGGCTGTCATCGGTGCTTGGATGTACGCAATTCTATTTTATCCAAGCAACTGGCCGATCTTTGGGTATAGTCACACGCCGATTGTGGTCGATGGGTCGTTGCTCTCATGGGCTGACTACATGGGCTTCATGTATGTCCGTACCGGAACGCCTGAATACATCAGAATGATCGAGGTCGGTTCGCTGCGCACCTTCGGTGG
a983b8323d0f4af253e188e1d5104ffa	0	0	0	0	0	0	0	0	0	0	0	10	0	0	0	0	0	0	0	0	0	0	0	0	0	0	0	0	0	0	0	0	0	0	0	0	0	0	0	0	0	0	asv673	10	TAGACAGCCGTTCGGAGCAACCATCTGTATCCTGGCACTCCTCGCCGGCAAATGGGTGACCATTTATGCTGCTTGGTGGTGGTGGTCCAACTATCCGGTGAATTTCGTCATGCCGGCTACTTTGCTTCCCAGCGCAATCGTGTTGGACTGTGTCCTGCTGTTGACGAGAAACTGGACATTGACGGCCGTCATTGGGGCCTGGATGTTCGCGATTCTGTTTTACCCAACCAACTGGGCCATCTTTGCCTATAGCCATACGCCGCTTGTGGTCGATGGCACGCTGCTCTCATGGGCAGATTACATGGGCTTCCTGTATGTCCGGACCGGTACCCCTGAGTACATCCGGATGATCGAAGTGGGATCACTGCGTACCTTTGGTG
c5d5600419b3c9ae1d962dcf95011691 + 75068f77632dd044537c03e18225239a	0	0	0	0	0	0	0	0	0	0	0	0	0	0	0	0	0	0	19	0	0	0	0	0	0	0	0	0	0	0	0	0	0	0	0	0	0	0	0	0	0	0	asv682 + asv713	19	CAGGCAGCCCTTCGGAGCAACCATCTGTATTCTGGCGCTTCTTGCCGGGAAGTGGGTAACCATTTGGGCGGCTTGGTGGTGGTGGTCCAACTACCCCGTCAACTTTGTCATGCCGTCTACGTTGCTTCCGAGCGCAATCGTGTTGGATTGCGTGCTGTTGTTGACTAGAAACTGGACACTCACGGCCGTTATCGGAGCCTGGATGTTCGCAATTCTATTTTATCCGACCAACTGGGCCCTCTTTGCCTATAGCCATACACCGATTGTCGTGGATGGCACGCTGCTCTCATGGGCAGACTACATGGGCTTCGCGTTTGTTCGTACCGGAACCCCGGAATACATCCGAATGATTGAGGTTGGATCGCTGCGTACCTTCGGTGG
b1c361a5fb662e366f933f5a74e8030f + 82b7a3dd025857bb7aae3b2489300ca8	0	0	0	0	0	0	0	0	0	0	0	0	0	0	0	0	0	0	0	0	0	0	0	0	0	0	0	0	0	0	0	0	18	0	0	0	0	0	0	0	0	0	asv689 + asv768	18	TCGGCAGCCATTTGGCGCAACCATCACCATCCTGGCCCTCCTGGCTGGGAAGTGGGTTACCATTTGGGCCGCCTGGTGGTGGTGGTCCAATTATCCGTATAACTTCGTGATGCCCTCCACGCTGCTGCCTAGCGCGATTGTGTTGGACATCATCCTGTTGTTGACGAGGAACTGGACCTTGACTGCGGTGATCGGGGCGTGGCTCTTCGCCATCCTGTTCTACCCGACCAATTGGGCCATCTTCGCCTACAGCCATACGCCGGTCGTCATTGACGGCACGCTGCTGTCGTGGGCTGACTACATGGGCTTTGCCTATGTCCGGACCGGAACGCCCGAGTACATTCGGATGATCGAGGTTGGGTCGCTCCGCACCTTCGGCGG
fbce3c1591e0d3845802a7c79aec65a9	0	0	0	0	0	0	0	0	0	0	0	0	0	0	0	0	0	0	0	0	0	0	0	0	0	0	0	0	0	0	0	0	0	0	0	0	0	10	0	0	0	0	asv697	10	TCGTCAGCCATTTGGCGCCACCATCACCATCCTGGCGCTCCTGGCTGGGAAGTGGGTCACCATCTGGGCAGCCTGGTGGTGGTGGTCCAATTATCCGTATAACTTCGTGATGCCCTCCACGCTGCTTCCCAGCGCGATTGTGCTGGACATCATCCTGTTGTTGACGAGGAACTGGACCTTGACCGCGGTGATCGGGGCGTGGCTCTTCGCCATCCTGTTCTACCCGACCAATTGGGCCATCTTCGCCTACAGCCATACGCCGGTCGTCATTGACGGCACGCTGCTGTCGTGGGCTGACTACATGGGCTTTGCCTATGTCCGTACCGGGACGCCCGAGTACATCCGGATGATCGAGGTCGGGTCGCTCCGCACATTCGGCGG
56018a5fb6b47c849dd4a06ceb6b8be0	0	0	0	0	0	0	0	0	0	0	0	0	0	0	0	0	0	0	0	0	0	0	0	0	0	0	0	0	0	0	0	0	0	0	0	0	0	0	0	10	0	0	asv698	10	TCGCCAGCCCTTTGGAGCCACGATCACGATCCTCGCGCTCTTGGCGGGGAAGTGGGTCACGATCGTCGCCGCCTGGTGGTGGTGGTCGAACTATCCGTACAACTTCGTCATGCCGTCCACGCTGCTGCCGAGCGCGATCGTCCTGGACATCGTCCTGTTGTTGACCCGGAACTGGACGTTGACGGCGGTGATCGGGGCCTGGATGTTTGCGGCCCTCTTTTATCCGACCAACTGGGCCATCTTTGCCTATAGCCATACGCCGCTGGTCGTCGATGGCACCTTGCTTTCCTGGGCCGACTACATGGGCTTTGCGTATGTCCGGACCGGGACGCCGGAGTACATTCGAATGATCGAAGTGGGCTCGCTGCGGACCTTCGGCGG
eb415b01c39398058ce105bd7ad3c816 + 202793f74139bddfa829481bae138e80	0	0	0	14	0	0	0	0	0	0	0	0	0	0	0	0	0	0	0	0	0	0	0	0	0	0	0	0	0	0	0	0	0	0	0	0	0	0	0	0	0	0	asv699 + asv907	14	CCGTCAGCCATTCGGTGCGACGCTCTGCATTCTGGCGCTGGGCGCTGGAAAATGGATCGCCGTCTACACTTCATGGTGGTGGTGGTCTAACTATCCACCCAACTTCGTCATGCCGGCTACAGCAATTCCCGGTGCCTTGGTTCTCGACATCGTACTCTTATTGACCAGGAATTGGACCTTGACGGCGGTGATCGGAGCATGGATGTTCGCGGCACTGTTCTATCCGAGCAACTGGCCGATTTTCGCCTATAGCCATACGCCGATCGTCGTAGACGGCGCATTGCTCTCATGGGCGGACTATATGGGCTTCATGTATGTTCGTACGGGAACTCCAGAGTACATTCGGATGATCGAAGTTGGATCGCTGCGCACCTTCGGCGG
8744884ef16dd8eed319ebfba01bbbbd + e3ac6d5e991b92bf89d907bd05a3e221	0	0	0	0	0	0	0	0	0	0	14	0	0	0	0	0	0	0	0	0	0	0	0	0	0	0	0	0	0	0	0	0	0	0	0	0	0	0	0	0	0	0	asv706 + asv916	14	TCGCCAGCCCTTTGGCGCGACGATCACGATCCTGGCGCTGCTGGCCGGGAAATGGGTCACCATCGTGGCCGCCTGGTGGTGGTGGTCGAATTATCCCTATAACTTCGTCATGCCGGCGACGTTGCTGCCGAGCGCCATCGTCCTGGACATTGTCCTGTTGTTGACCCGGAACTGGACGTTGACGGCGGTGATCGGCGCCTGGATGTTTGCCGCGCTGTTCTATCCGACCAACTGGGCCCTGTTCGCCTACAGCCATACGCCGCTGGTCGTCGATGGCACCTTGCTGTCGTGGGCGGACTACATGGGCTTCTTGTATGTGCGGACCGGGACGCCGGAGTACATCCGGATGATCGAAGTGGGCTCGCTGCGCACGTTCGGCGG
e535e149655f517b3ce5b5f367bc9864	0	0	0	0	0	0	0	0	0	0	0	0	0	0	9	0	0	0	0	0	0	0	0	0	0	0	0	0	0	0	0	0	0	0	0	0	0	0	0	0	0	0	asv709	9	TCGGCAGCCGTTCGGTGCCACGATTACCATTTTGGCGCTAGGGTTTGGGAAATGGATTGCCGTGTATACGTCATGGTGGTGGTGGTCGAATTATCCGCCGAATTTCGTCATGCCGGCGACGCTGCTACCGAGCGCGCTGGTCTTGGACATCACGCTGTTGTTGACCCGGAACTGGACCCTGACGGCGGTGATCGGCGCCTGGATGTACGCCATTTTGTTTTACCCCAGCAACTGGCCCATCTTCGGCTACAGTCACACTCCGATCGTGGTCGATGGGTCGCTGCTGTCGTGGGCTGACTACATGGGCTTCATGTATGTCCGCACCGGGACGCCGGAGTACATTCGGATGATCGAGGTCGGGTCGCTGCGCACGTTCGGGGG
f87308e572484a556a6964bc721bbd82	0	0	0	0	0	0	0	0	0	0	0	0	0	0	0	0	9	0	0	0	0	0	0	0	0	0	0	0	0	0	0	0	0	0	0	0	0	0	0	0	0	0	asv711	9	CCGCCAACCATTTGGAGCCACGATCACGATCTTGGCACTCCTTGCTGGCAAGTGGGTCACGATTGTTGCCGCCTGGTGGTGGTGGTCCAACTATCCGTATAACTTCGTCATGCCAGCCACATTGCTCCCGAGCGCACTCGTTCTCGACATCATCCTGCTGTTAACCAGAAACTGGACGCTGACGGCAGTGATCGGAGCATGGTTGTTTGCGGCGCTGTTTTATCCGACGAACTGGGCCATCTTTGCGTATAGCCATACGCCTCTTGTGGTCGATGGTACCCTGCTTTCATGGGCAGACTACATGGGCTTCTTGTATGTTCGCACTGGGACGCCTGAGTACATTCGGATGATCGAAGTGGGATCGCTGCGTACCTTCGGCGG
587a8fdf65f54cb0398eb6d37aba134d	0	0	0	0	0	0	0	0	0	0	0	0	0	0	0	0	0	0	0	0	9	0	0	0	0	0	0	0	0	0	0	0	0	0	0	0	0	0	0	0	0	0	asv715	9	TCGGCAGCCGTTCGGTGCAACCATCTGTATCCTTGCTCTCCTCGCCGGCAAATGGGTGACCATTTATGCTGCTTGGTGGTGGTGGTCCAACTATCCGGTGAATTTCGTCATGCCGGCTACTTTGCTTCCCAGCGCAATCGTGCTGGACTGTGTCCTGCTGTTGACGAGAAACTGGACATTGACGGCCGTCATTGGGGCCTGGATGTTCGCGATTCTGTTTTACCCAACCAACTGGGCCATCTTTGCCTATAGCCATACGCCGCTTGTGGTCGATGGCACGCTGCTCTCATGGGCAGATTACATGGGCTTTCTGTATGTCCGGACCGGTACCCCTGAGTACATCCGGATGATCGAAGTGGGATCACTGCGTACCTTTG
da98c98a0da145ece69e6827d7ca1d6c + 17a0d5d037a361d810f48885421b7139	0	0	0	0	0	0	0	0	0	0	0	0	0	0	0	0	0	0	0	0	0	13	0	0	0	0	0	0	0	0	0	0	0	0	0	0	0	0	0	0	0	0	asv716 + asv1057	13	CCGGCAGCCATTCGGTGCAACGCTCTGCATTCTGGCACTGGGTGCCGGAAAATGGATCGCTGTCTACACTTCCTGGTGGTGGTGGTCTAACTATCCACCAAACTTTGTGATGCCCGCAACAGCGATCCCTGGTGCCTTAGTTCTCGATATTACGCTGTTGTTGACTAGGAACTGGACTCTGACTGCAGTGATCGGAGCCTGGATGTTTGCGGCACTGTTCTATCCGAGCAACTGGCCTATATTTGCATATAGCCATACACCGCTCGTTGTCGATGGTGCATTGCTCTCATGGGCGGACTACATGGGCTTCATGTACGTTCGTACCGGTACTCCTGAATACATCCGAATGATCGAAGTTGGATCGCTGCGTACCTTTGGTGG
d54202ce2aecdd4e7abe27cc1735d94c	0	0	0	0	0	0	0	0	0	0	0	0	0	0	0	0	0	0	0	0	0	8	0	0	0	0	0	0	0	0	0	0	0	0	0	0	0	0	0	0	0	0	asv759	8	CCGACAGCCATTCGGTGCGACGCTCTGCATTCTGGCGCTGGGCGCTGGAAAATGGATCGCCGTCTACACTTCTTGGTGGTGGTGGTCTAACTATCCACCCAACTTCGTCATGCCTGCCACGGCGATTCCCGGTGCCTTGGTTCTCGACATCACCCTTTTGTTGACCAGGAACTGGACGTTGACGGCAGTGATCGGAGCATGGATGTTCGCGGCACTGTTCTATCCGAGCAACTGGCCTATATTTGCCTATAGCCATACGCCGCTTGTCGTCGATGGCGCATTGCTCTCATGGGCAGACTACATGGGCTTCATGTATGTTCGTACGGGTACTCCTGAGTACATTCGGATGATCGAAGTTGGATCGCTGCGCACATTCGGCGG
3e5bafcf7fbc9b05bd2b149efb5e9155	0	0	0	0	0	0	0	0	0	0	0	0	0	0	0	0	0	0	0	0	0	0	0	0	0	0	0	8	0	0	0	0	0	0	0	0	0	0	0	0	0	0	asv765	8	TCGGCAACCGTTCGGAGCCACGATCACAATCTTGGCCCTGCTTGCCGGGAAGTGGGTCACCATCTGGGCCGCCTGGTGGTGGTGGTCCAATTATCCGTATAACTTCGTGATGCCCTCCACGCTGCTGCCCAGCGCGATCGTGTTGGACATCATCCTGTTGCTGACGCGGAACTGGACCTTGACCGCGGTGATCGGGGCCTGGCTCTTCGCCATCCTGTTCTACCCGACCAATTGGGCCATCTTCGCCTACAGCCACACGCCGGTCGTCATTGACGGCACGCTGCTGTCGTGGGCCGATTACATGGGCTTTGCCTATGTCCGTACCGGGACCCCCGAGTACATTCGGATGATCGAGGTCGGGTCGCTCCGCACATTCGGCGG
07c6f7dd2a2de4a998322b53ee7354c4	0	0	7	0	0	0	0	0	0	0	0	0	0	0	0	0	0	0	0	0	0	0	0	0	0	0	0	0	0	0	0	0	0	0	0	0	0	0	0	0	0	0	asv781	7	TCGCCAACCATTTGGTGCCACGATCACGATCCTCGCCCTGCTCGCGGGGAAGTGGGTCACGATCTGGGCCGCCTGGTGGTGGTGGTCCAATTATCCGTATAACTTCGTGATGCCCTCGACGCTGCTGCCCAGCGCGATCGTGTTGGACATCATCCTGTTGTTGACGCGGAACTGGACCTTGACCGCGGTGATCGGGGCCTGGCTCTTCGCCATCCTGTTCTACCCGACCAATTGGGCCATCTTCGCCTACAGCCACACGCCGGTCGTGGTCGACGGCACGCTGCTGTCGTGGGCCGACTATATGGGCTTCGCCTATGTCCGCACCGGGACGCCCGAGTACATTCGGATGATCGAGGTCGGGTCGCTCCGCACCTTCGGCGG
ab765c301513f71bf89629ad4a53e7e2	0	0	0	0	0	0	0	0	0	0	0	0	0	0	0	7	0	0	0	0	0	0	0	0	0	0	0	0	0	0	0	0	0	0	0	0	0	0	0	0	0	0	asv803	7	TCGTCAGCCATTTGGCGCCACCATCACCATCCTGGCGCTCCTGGCCGGGAAGTGGGTCACCATCTGGGCAGCCTGGTGGTGGTGGTCCAATTATCCGTATAACTTCGTGATGCCCTCCACGCTGCTTCCCAGCGCGATTGTGCTGGACATCATCCTGTTGTTGACGAGGAACTGGACCTTGACCGCGGTGATCGGGGCGTGGCTCTTCGCCATCCTGTTCTACCCGACCAATTGGGCCATCTTCGCCTACAGCCACACGCCGGTCGTCGTTGACGGCACGCTGCTGTCGTGGGCTGACTACATGGGCTTTGCCTATGTCCGTACCGGGACGCCCGAGTACATCCGGATGATCGAGGTCGGGTCGCTCCGCACATTCGGCGG
2270fa1bd65190478cbed259124f878b	0	0	0	0	0	0	0	0	0	0	0	0	0	0	0	0	0	7	0	0	0	0	0	0	0	0	0	0	0	0	0	0	0	0	0	0	0	0	0	0	0	0	asv807	7	TCGGCAACCGTTCGGAGCCACGATCACAATCTTGGCCCTGCTTGCCGGGAAATGGGTCACCATCTGGGCCGCCTGGTGGTGGTGGTCCAATTATCCGTATAACTTCGTGATGCCCTCCACGCTGCTGCCCAGCGCGATCGTGTTGGACATCATCCTGTTGCTGACGCGGAACTGGACCTTGACCGCGGTGATCGGGGCCTGGCTCTTCGCCATCCTGTTCTACCCGACCAATTGGGCCATCTTCGCCTACAGCCACACGCCGGTCGTCATTGACGGCACGCTGCTGTCGTGGGCCGATTACATGGGCTTTGCCTATGTCCGTACCGGGACCCCCGAGTACATTCGGATGATCGAGGTCGGGTCGCTCCGCACATTCGGCGG
b9356292a8d06aab184a03dba24574ce	0	0	0	0	0	0	0	0	0	0	0	0	0	0	0	0	0	0	0	0	0	0	7	0	0	0	0	0	0	0	0	0	0	0	0	0	0	0	0	0	0	0	asv812	7	TCGACAGCCCTTTGGCGCCACCATCACGATCCTGGCGCTCCTGGCCGGGAAGTGGGTCACCATCTGGGCCGCCTGGTGGTGGTGGTCGAACTATCCGTACAACTTCGTGATGCCGTCCACGTTGCTGCCGAGCGCGATTGTGCTCGATGTCGTGCTGTTGTTGACCAGGAACTGGACCATTACGGCGGTGATCGGGGCCTGGCTCTTCGCCGCCCTGTTCTATCCGACCAATTGGGCCATTTTTGCCTATAGCCATACGCCGGTCGTCATCGACGGCACCCTCCTGTCGTGGGCGGACTACATGGGCTTCGCCTATGTCCGCACGGGAACGCCGGAGTACATTCGGATGATCGAGGTCGGGTCGCTGCGCACGTTCGGTGG
b36376aaa58bfaf2f477a7e035d73cf5	0	0	0	0	0	0	0	0	0	0	0	0	0	0	0	0	0	0	0	0	0	0	0	7	0	0	0	0	0	0	0	0	0	0	0	0	0	0	0	0	0	0	asv814	7	TCGCCAGCCCTTTGGGGCCACGATCACCATCCTGGCGCTGCTCGCGGGGAAGTGGGTCACGATCGTGGCTGCCTGGTGGTGGTGGTCGAACTACCCCTACAACTTCGTCATGCCGTCCACGCTGCTGCCGAGCGCCATCGTCCTGGACATCGTGCTGTTGTTGACCAGGAACTGGACGTTGACGGCGGTGATCGGCGCCTGGATGTTTGCGGCATTGTTCTACCCGACCAACTGGGCCATCTTTGCCTATAGCCATACGCCGCTTGTCGTCGATGGCACCTTGCTCTCCTGGGCGGACTACATGGGCTTCGCGTATGTCCGGACCGGGACGCCGGAGTATATTCGGATGATCGAGGTGGGCTCGCTGCGGACCTTCGGGGG
43fb649c87f247b3d955a628b5964293 + 619df6e83d34ce394da6b4a0594ad311	0	0	0	0	0	0	0	0	0	0	0	0	0	0	0	0	0	0	0	0	0	0	0	0	0	0	0	0	0	0	0	0	10	0	0	0	0	0	0	0	0	0	asv823 + asv1250	10	CCGCCAACCATTCGGGGCCACGATCACCATTTTGGCCCTCCTCGCGGGGAAATGGGTTACGATTTGGGCGGCTTGGTGGTGGTGGTCGAACTATCCGTACAACTTCGTCATGCCGTCCACGCTGCTTCCTAGCGCGCTGGTGCTTGACATCGTGCTCTTGCTGACCAGGAACTGGACGTTGACCGGGGTGATCGGTGCCTGGCTGTTTGCGGCATTGTTCTATCCGACCAATTGGGCGATCTTTGCGTATAGCCATACCCCACTCGTGGTGGATGGCACCTTGTTGTCATGGGCAGACTACATGGGCTTCGCCTATGTTCGCACGGGGACTCCGGAGTACATCCGGATGATCGAGGTGGGTTCGCTGCGTACATTCGGCGG
359f8f9a45d24c5397e7b6adb1a0067b	0	0	0	0	0	0	0	0	0	0	0	0	0	0	0	0	0	0	0	0	0	0	0	0	0	0	0	0	0	0	0	0	0	0	0	0	0	7	0	0	0	0	asv836	7	TCGGCAACCATTTGGGGCGACCATCTGCATTCTGGCACTCCTGGCCGGGAAGTGGGTCACCATCTGGGCCGCCTGGTGGTGGTGGTCCAATTATCCGTATAACTTCGTGATGCCTTCCACGCTGCTTCCGAGCGCGATTGTGTTGGACATCATCCTGTTGTTGACGAGGAACTGGACCTTGACGGCGGTGATCGGGGCGTGGCTGTTCGCCATCCTGTTCTACCCGACCAATTGGGCCCTCTTTGCCTATAGCCATACACCGATTGTCGTGGATGGCACGCTGCTCTCATGGGCAGACTACATGGGCTTTGCGTATATTCGTACCGGCACCCCGGAATACATCCGAATGATCGAGGTTGGATCGCTGCGTACCTTCGGTGG
32fcc19f61ba3f356a85aaf327c2b329	0	0	6	0	0	0	0	0	0	0	0	0	0	0	0	0	0	0	0	0	0	0	0	0	0	0	0	0	0	0	0	0	0	0	0	0	0	0	0	0	0	0	asv837	6	TCGCCAACCATTTGGTGCCACGATCACGATCCTCGCCCTGCTCGCGGGGAAGTGGGTCACGATCTGGGCCGCCTGGTGGTGGTGGTCCAATTATCCGTATAACTTCGTGATGCCCTCGACGCTGCTGCCCAGCGCGATCGTGTTGGACATCATCCTGTTGTTGACGCGGAACTGGACCTTGACCGCGGTGATCGGGGCCTGGCTCTTCGCCATCCTGTTCTACCCGACCAATTGGGCCATCTTCGCCTACAGCCATACGCCGGTCGTCATTGACGGCACGCTGCTGTCGTGGGCCGATTACATGGGCTTTGCCTATGTCCGTACCGGGACCCCCGAGTACATTCGGATGATCGAGGTCGGGTCGCTCCGCACATTCGGCGG
25618729d1c0dc9e0b2b965b825b70d2	0	0	0	0	0	0	0	0	0	0	0	0	0	0	0	0	0	0	0	0	0	0	0	6	0	0	0	0	0	0	0	0	0	0	0	0	0	0	0	0	0	0	asv877	6	TCGGCAGCCGTTTGGTGCCACGATCACCATCCTGGCGCTCCTCGCCGGGAAATGGGTCACCATCGTGGCCGCCTGGTGGTGGTGGTCGAACTATCCGTATAACTTCGTCATGCCGTCCACGTTGCTGCCGAGCGCCCTGGTGCTCGACATTGTGCTCCTGCTGACCCGGAACTGGACGTTGACCGCGGTGATCGGGGCCTGGATGTTTGCGGCCTTGTTCTATCCGACCAACTGGGCCATCTTTGCCTACAGCCATACGCCGCTCGTCGTCGATGGCACCTTGCTCTCCTGGGCGGACTACATGGGCTTCGCGTATGTCCGGACCGGGACGCCGGAGTACATCCGGATGATCGAAGTGGGATCACTGCGTACCTTTGGTGG
34792096e013257e70c90746c4341910	0	0	0	0	0	0	0	0	0	0	0	0	0	0	0	0	0	0	0	0	0	0	0	6	0	0	0	0	0	0	0	0	0	0	0	0	0	0	0	0	0	0	asv878	6	TCGGCAGCCCTTTGGGGCCACGATCACCATTCTGGCGCTGTTGGCGGGGAAGTGGGTCACCATCGTCGCCGCCTGGTGGTGGTGGTCGAACTACCCCTACAACTTCGTCATGCCGTCCACGCTGCTGCCGAGCGCCATCGTGCTGGACATCGTGCTGTTGTTGACCAGAAACTGGACGTTGACGGCGGTGATCGGCGCCTGGATGTTTGCCGCACTCTTTTACCCGACCAACTGGGCCATCTTTGCCTATAGCCATACGCCGCTCGTCGTCGATGGCACGTTGCTCTCCTGGGCGGACTACATGGGCTTTGCATATGTCCGGACCGGGACGCCGGAGTACATTCGGATGATCGAAGTGGGCTCGCTGCGGACCTTCGGAGG
11890d57633a522836b0000a799765a8	0	0	0	0	0	0	0	0	0	0	0	0	0	0	0	0	0	0	0	0	0	0	0	4	2	0	0	0	0	0	0	0	0	0	0	0	0	0	0	0	0	0	asv879	6	TCGGCAGCCGTTCGGCGCCACGATCACCATTTTGGCGCTGGGGTTTGGGAAATGGATTGCCGTGTATACGTCGTGGTGGTGGTGGTCGAATTATCCGCCGAATTTCGTCATGCCGGCGACGCTGCTACCGAGCGCGCTGGTCTTGGACATCACGCTGTTGCTGACCCGGAACTGGACCCTGACGGCGGTGATCGGCGCCTGGATGTACGCCATTTTGTTTTACCCCAGCAACTGGCCCATCTTCGGCTACAGTCATACCCCGATCGTGGTGGATGGATCGCTGCTCTCGTGGGCTGACTACATGGGCTTCATGTATGTCCGCACCGGGACGCCGGAGTACATCCGCATGATCGAAGTCGGGTCGCTGCGCACGTTCGGGGG
40f1275db726cd355e7cea08487ca9f2	0	0	0	0	0	0	0	0	0	0	0	0	0	0	0	0	0	0	0	0	0	0	0	3	3	0	0	0	0	0	0	0	0	0	0	0	0	0	0	0	0	0	asv880	6	TCGGCAACCGTTTGGAGCCACACTTTGTATCCTAGCTCTAGGATTTGGAAAGTGGGTCGCCGTCTACACGTCCTGGTGGTGGTGGTCTAATTATCCACCGAATTTCGTTATGCCTGCGACGTTGATTCCAAGTGCGTTGGTTCTCGATATCGTGCTCTTGCTGACTAGAAACTGGACCCTAACGGCCGTGATTGGAGCGTGGCTGTATGCAGCACTGTTCTATCCTTCCAATTGGCCAATTTTCGCCTATAGCCATACGCCGCTCGTCGTCGATGGCGCCTTGCTCTCCTGGGCCGACTACATGGGCTTCATGTATGTCAGGACCGGAACCCCTGAATACATCCGCATGATCGAAGTCGGATCCTTGCGGACATTCGGTGG
64d1271fefa9eeb61cc5a2730a79ab46	0	0	5	0	0	0	0	0	0	0	0	0	0	0	0	0	0	0	0	0	0	0	0	0	0	0	0	0	0	0	0	0	0	0	0	0	0	0	0	0	0	0	asv904	5	TCGGCAACCGTTCGGAGCCACGATCACAATCTTGGCCCTGCTTGCCGGGAAGTGGGTCACCATCTGGGCCGCCTGGTGGTGGTGGTCCAATTATCCGTATAACTTCGTGATGCCCTCGACGCTGCTGCCCAGCGCGATCGTGTTGGACATCATCCTGTTGCTGACGCGGAACTGGACCTTGACCGCGGTGATCGGGGCCTGGCTCTTCGCCATCCTGTTCTACCCGACCAATTGGGCCATCTTCGCCTACAGCCACACGCCGGTCGTCATTGACGGCACGCTGCTGTCGTGGGCCGATTACATGGGCTTTGCCTATGTCCGTACCGGGACCCCCGAGTACATTCGGATGATCGAGGTCGGGTCGCTCCGCACATTCGGCGG
cd92fa83e2c68c5b92497422da1ca435 + 90df50ff510bbe0a5c7e0aafc6eefc1b	0	0	9	0	0	0	0	0	0	0	0	0	0	0	0	0	0	0	0	0	0	0	0	0	0	0	0	0	0	0	0	0	0	0	0	0	0	0	0	0	0	0	asv905 + asv988	9	CCGTCAACCGTTTGGTGCGACCATTTGCATTCTTGCGCTTCTCGCAGGGAAATGGGTCACCATTTGGGCAGCCTGGTGGTGGTGGTCGAACTATCCATACAACTTCGTCATGCCATCCACACTGTTGCCCAGCGCAATGGTCTTGGACATTATTCTCTTGTTGACTAGAAACTGGACGCTGACAGCGGTGATCGGTGCATGGCTGTTTGCAATTCTGTTCTATCCAACAAATTGGGCGATTTTTGCCTATAGCCATACGCCACTCGTTGTCGATGGCACCTTGCTTTCATGGGCAGACTACATGGGTTTCTTGTATGTCCGTACCGGAACGCCTGAGTACATTCGAATGATCGAGGTTGGGTCGCTGCGTACCTTCGGTGG
e580c8e624d49b295547145e494574ca + 1fcafe020f94586426f6eaba454c936d	0	0	0	0	0	0	0	0	0	0	0	0	0	0	0	0	5	0	0	0	0	0	0	0	0	0	0	0	0	3	0	0	0	0	0	0	0	0	0	0	0	0	asv933 + asv1244	8	CAGACAGCCGTTTGGGGCGACCATTTGCATTCTGGCGCTCCTGGCCGGGAAATGGGTGACCATCTATGCCGCCTGGTGGTGGTGGTCCAACTATCCGGTGAACTTCGTGATGCCTTCCACGCTGCTTCCCAGCGCGATCGTGCTGGACATCATTTTGTTGCTGACGAGGAACTGGACCTTGACCGCGGTGATCGGGGCATGGCTTTTCGCCATCCTGTTCTACCCGACCAATTGGGCCATCTTCGCCTACAGCCATACTCCGGTCGTCGTCGACGGCACGCTGTTGTCGTGGGCCGACTACATGGGCTTCGCCTATGTCCGCACTGGGACGCCCGAGTACATTCGCATGATCGAGGTCGGGTCGCTCCGCACATTCGGCGG
4ce92c0495bdfa3bfb70eb6cbea91c44 + f244a85aefe72016e0157fcf61ce771f	0	0	0	0	0	0	0	0	0	0	0	0	0	0	0	0	0	9	0	0	0	0	0	0	0	0	0	0	0	0	0	0	0	0	0	0	0	0	0	0	0	0	asv936 + asv1042	9	CCGACAGCCGTTCGGCGCAACGCTCTGCATTCTGGCGCTTGGCGCCGGCAAATGGATTGCCGTCTACACTTCGTGGTGGTGGTGGTCCAATTATCCACCCAACTTCGTCATGCCGGCTACAGCAATCCCCGGTGCCTTGGTTCTCGACATCGTGCTGTTGTTGACAAGGAACTGGACGCTGACGGCGGTGATCGGAGCGTGGATGTTCGCGGCACTGTTCTATCCGAGCAACTGGCCTATATTTGCCTATAGCCATACGCCTCTCGTTGTCGATGGTGCATTGCTCTCATGGGCGGACTACATGGGCTTCATGTATGTTCGTACCGGAACTCCTGAGTACATCCGGATGATCGAAGTAGGGTCGCTGCGCACGTTCGGTGG
71c7a5421a4714521aa5edbd0852f48a	0	0	0	0	0	0	0	0	0	0	0	0	0	0	0	0	0	0	0	0	0	0	0	0	0	0	0	0	0	0	5	0	0	0	0	0	0	0	0	0	0	0	asv960	5	TAGACAGCCGTTCGGAGCAACCATCTGCATCCTGGCACTCCTCGCCGGCAAATGGGTGACCATTTATGCTGCTTGGTGGTGGTGGTCCAACTATCCGGTGAATTTCGTCATGCCGGCTACTTTGCTTCCCAGCGCAATCGTGCTGGACTGTGTCCTGCTGTTGACGAGAAACTGGACATTGACGGCCGTCATTGGGGCCTGGATGTTCGCGATTCTGTTTTACCCAACCAACTGGGCCATCTTTGCCTATAGCCATACGCCGCTTGTGGTCGATGGCACGCTGCTCTCATGGGCAGATTACATGGGCTTCCTGTATGTCCGGACCGGTACCCCTGAGTACATCCGGATGATCGAGGTAGGATCACTGCGTACCTTTGGTG
2cd33793ec2142acf45bff3d8549afb1	0	0	0	0	0	0	0	0	0	0	0	0	0	0	0	0	0	0	0	0	0	0	0	0	0	0	0	0	0	0	0	0	0	0	0	0	5	0	0	0	0	0	asv981	5	TCGTCAGCCGTTCGGCGCGACGATCACCATTCTGGCTCTCGCGGCAGGGAAGTGGATGGCTGTCTATACGTCTTGGTGGTGGTGGTCCAATTATCCACCGAACTTTGTTATGCCTGCGACGCTACTTCCTAGCGCGTTGGTCTTGGACATCACGCTCTTGCTCACCAGAAACTGGACCTTGACGGCGGTAATCGGAGCATGGATGTACGCGATTCTCTTTTACCCAAGCAACTGGCCAATCTTTGGCTATAGCCACACTCCGATCGTGGTCGATGGGTCGTTGCTCTCATGGGCTGACTACATGGGCTTCATGTATGTCCGTACCGGGACGCCTGAATACATCAGAATGATCGAAGTCGGTTCGCTGCGTACCTTCGGTGG
f10b6c0cbf0219964cf28a97bf073793	0	0	0	0	0	0	0	0	0	0	0	0	0	0	0	0	0	0	0	0	0	0	0	0	0	0	0	0	0	0	0	0	0	0	0	0	5	0	0	0	0	0	asv982	5	TCGGCAACCCTTCGGCGCTACCATCACCATTCTGGCGCTGCTCGCGGGCAAATGGGTCACCATCGTCGCCGCCTGGTGGTGGTGGTCGAACTACCCGTATAACTTCGTCATGCCATCCACCCTGCTGCCGAGCGCCATTGTCCTGGACATCGTCCTATTGCTGACCCGGAACTGGACGTTGACGGCGGTGATCGGAGCCTGGATGTTCGCAGCCTTGTTCTATCCCACCAACTGGGCCATCTTTGCGTATAGCCACACGCCGCTCGTCGTGGATGGCACCTTGCTCTCCTGGGCGGACTACATGGGCTTCGCGTATGTCCGGACCGGGACGCCGGAATATATCCGGATGATCGAAGTGGGCTCGCTGCGCACGTTCGGCGG
775d59fdd6ca82d14ba016573c40e9f4	0	0	0	0	0	0	0	0	0	0	0	0	0	0	0	0	0	0	0	0	0	0	0	0	0	0	0	0	0	0	0	0	0	0	0	0	5	0	0	0	0	0	asv983	5	TCGGCAACCATTTGGTGCCACCATCACCATCCTGGCGCTTCTGGCCGGGAAGTGGGTCACCATCTGGGCCGCCTGGTGGTGGTGGTCCAATTATCCGTATAACTTTGTGATGCCCTCCACGCTGCTGCCCAGCGCGATTGTGCTGGACATCATCCTGTTGTTGACGAGGAACTGGACCTTGACGGCGGTGATCGGGGCGTGGCTCTTCGCCATCCTGTTCTACCCGACCAATTGGGCCATCTTCGCCTACAGCCATACCCCGGTCGTCATTGACGGCACGCTGCTGTCATGGGCGGACTACATGGGCTTCGCCTATGTCCGCACCGGGACGCCTGAGTACATTCGGATGATCGAGGTCGGGTCGCTCCGCACCTTCGGCGG
2ab2db9ae40199d6aa7b61446e9a9b7b	0	0	4	0	0	0	0	0	0	0	0	0	0	0	0	0	0	0	0	0	0	0	0	0	0	0	0	0	0	0	0	0	0	0	0	0	0	0	0	0	0	0	asv991	4	CCGGCAGCCCTTTGGCGCCACGATCACGATCCTCGCCCTGCTCGCAGGGAAGTGGGTCACGATCTGGGCCGCCTGGTGGTGGTGGTCCAATTATCCGTATAACTTCGTGATGCCCTCGACGCTGCTGCCCAGCGCGATCGTGTTGGACATCATCCTGTTGTTGACGCGGAACTGGACCTTGACCGCGGTGATCGGGGCCTGGCTCTTCGCCATCCTGTTCTACCCGACCAATTGGGCCATCTTCGCCTACAGCCACACGCCGGTCGTGGTCGACGGCACGCTGCTGTCGTGGGCCGACTATATGGGCTTCGCCTATGTCCGCACCGGGACGCCCGAGTACATTCGGATGATCGAGGTCGGGTCGCTCCGCACCTTCGGCGG
e1497c659f0de17905cd4f39263770ae + 7fd5eac8c67aac6b3d37b4fe48149a4d	0	0	0	7	0	0	0	0	0	0	0	0	0	0	0	0	0	0	0	0	0	0	0	0	0	0	0	0	0	0	0	0	0	0	0	0	0	0	0	0	0	0	asv993 + asv1129	7	CCGTCAACCGTTTGGTGCCACCATTTGCATTCTTGCGCTTCTCGCAGGGAAATGGGTCACCATTTGGGCAGCCTGGTGGTGGTGGTCGAATTATCCGTATAATTTCGTCATGCCCTCCACATTGCTCCCAAGCGCAATGGTTCTAGATATTATCCTTTTGTTGACCAGAAACTGGACCCTGACAGCAGTTATCGGGGCATGGCTGTTTGCAATTCTGTTCTATCCAACCAACTGGGCGATTTTTGCCTATAGCCATACGCCACTCGTTGTCGATGGTACCTTGCTTTCATGGGCAGACTACATGGGTTTCTTGTATGTCCGCACCGGAACGCCTGAGTACATCCGAATGATCGAGGTTGGATCGCTGCGTACCTTCGGTGG
	1360	1457	3164	3905	1359	575	3595	3561	2070	3000	1871	700	2397	4598	3008	3975	3339	2945	2243	5319	2078	5513	3588	3615	1451	1712	757	2672	4391	2882	3977	2673	2744	2144	2142	54	2470	2512	3421	5227	8	5813
